# Supplementary material for: Diverse banana endophytes reveal potential genotype-driven community structure affected by domestication
Source: Front Microbiol. 2026 Jun 24;17:1830341. doi: 10.3389/fmicb.2026.1830341 (PMC13341605; doi:10.3389/fmicb.2026.1830341)
Supplement: Supplementary file 2 [file Table_10.xlsx]

## Sheet: A; shannon_diversity
id	tissue	cultivar	genotype	genotype2	shannon_entropy			Kruskal-Wallis (pairwise)
#q2:types	categorical	categorical	categorical	categorical	numeric					H	p-value	q-value
B1-S	above-ground	Musa balbisiana	wild-type	BB	7.67057			Group 1	Group 2
B1-C	below-ground	Musa balbisiana	wild-type	BB	7.98265			Thai Black (n=8)	Dwarf Cavendish (n=8)	3.1875	0.074203	0.159007
B2-S	above-ground	Musa balbisiana	wild-type	BB	7.70542				FHIA-25 (n=6)	3.26667	0.070701	0.159007
B2-C	below-ground	Musa balbisiana	wild-type	BB	7.99647				Musa balbisiana (n=8)	0.540441	0.46225	0.533365
B3-C	below-ground	Musa balbisiana	wild-type	BB	7.56527				Musa textilis (n=2)	4.36364	0.036714	0.158423
B3-S	above-ground	Musa balbisiana	wild-type	BB	7.48662				Williams Hybrid (n=8)	6.89338	0.008652	0.064887
B4-C	below-ground	Musa balbisiana	wild-type	BB	7.44103			Dwarf Cavendish (n=8)	FHIA-25 (n=6)	2.01667	0.15558	0.258251
B4-S	above-ground	Musa balbisiana	wild-type	BB	7.4162				Musa balbisiana (n=8)	3.98162	0.045999	0.158423
BB1-C	below-ground	Thai Black	wild-type	BB	7.57886				Musa textilis (n=2)	2.45454	0.117185	0.219722
BB1-S	above-ground	Thai Black	wild-type	BB	7.58858				Williams Hybrid (n=8)	7.45588	0.006323	0.064887
BB2-C	below-ground	Thai Black	wild-type	BB	7.67163			FHIA-25 (n=6)	Musa balbisiana (n=8)	0.016667	0.897279	0.897279
BB2-S	above-ground	Thai Black	wild-type	BB	7.62295				Musa textilis (n=2)	0.444444	0.504985	0.541055
BB3-C	below-ground	Thai Black	wild-type	BB	7.49132				Williams Hybrid (n=8)	3.75	0.052808	0.158423
BB4-C	below-ground	Thai Black	wild-type	BB	7.39231			Musa balbisiana (n=8)	Musa textilis (n=2)	1.09091	0.29627	0.370337
BB4-S	above-ground	Thai Black	wild-type	BB	7.51637				Williams Hybrid (n=8)	1.86397	0.172167	0.258251
BB3-S	above-ground	Thai Black	wild-type	BB	7.4795			Musa textilis (n=2)	Williams Hybrid (n=8)	1.70454	0.191695	0.261402
D1-C	below-ground	Dwarf Cavendish	domesticated	AAA	7.51048
D1-S	above-ground	Dwarf Cavendish	domesticated	AAA	7.44044			Cultivar
D2-C	below-ground	Dwarf Cavendish	domesticated	AAA	7.37386			Kruskal-Wallis (all groups)	Result
D2-S	above-ground	Dwarf Cavendish	domesticated	AAA	7.43612			H	14.3945
D3-C	below-ground	Dwarf Cavendish	domesticated	AAA	7.92881			p-value	0.0132884
D3-S	above-ground	Dwarf Cavendish	domesticated	AAA	7.44302
D4-C	below-ground	Dwarf Cavendish	domesticated	AAA	7.38038
D4-S	above-ground	Dwarf Cavendish	domesticated	AAA	7.3952
F1-C	below-ground	FHIA-25	domesticated	AAB	7.80597			tissue
F1-S	above-ground	FHIA-25	domesticated	AAB	7.69113			Kruskal-Wallis (all groups)	Result
F2-C	below-ground	FHIA-25	domesticated	AAB	7.7776			H	1.83413
F2-S	below-ground	FHIA-25	domesticated	AAB	7.63629			p-value	0.17564
F3-C	below-ground	FHIA-25	domesticated	AAB	7.62627
F3-S	below-ground	FHIA-25	domesticated	AAB	7.36908
T1-C	below-ground	Musa textilis	wild-type	TT	7.71035			Genotype
T1-S	above-ground	Musa textilis	wild-type	TT	7.76045			Kruskal-Wallis (all groups)	Result
W3-C	below-ground	Williams Hybrid	domesticated	AAA	7.76628			H	0.144863
W3-S	above-ground	Williams Hybrid	domesticated	AAA	7.86946			p-value	0.703493
W4-S	below-ground	Williams Hybrid	domesticated	AAA	7.98799
W1-C	below-ground	Williams Hybrid	domesticated	AAA	7.72586
W4-C	below-ground	Williams Hybrid	domesticated	AAA	7.96906
W2-C	below-ground	Williams Hybrid	domesticated	AAA	7.87182
W1-S	above-ground	Williams Hybrid	domesticated	AAA	7.95107
W2-S	above-ground	Williams Hybrid	domesticated	AAA	7.45599

## Sheet: B; observed feature
id	tissue	cultivar	genotype	genotype2	observed_features			Kruskal-Wallis (pairwise)
#q2:types	categorical	categorical	categorical	categorical	numeric					H	p-value	q-value
B1-S	above-ground	Musa balbisiana	wild-type	BB	403			Group 1	Group 2
B1-C	below-ground	Musa balbisiana	wild-type	BB	370			Thai Black (n=8)	Dwarf Cavendish (n=8)	1.34444	0.246252	0.369378
B2-S	above-ground	Musa balbisiana	wild-type	BB	405				FHIA-25 (n=6)	1.07138	0.300635	0.409957
B2-C	below-ground	Musa balbisiana	wild-type	BB	418				Musa balbisiana (n=8)	0.044313	0.833272	0.892792
B3-C	below-ground	Musa balbisiana	wild-type	BB	418				Musa textilis (n=2)	1.75781	0.184898	0.346683
B3-S	above-ground	Musa balbisiana	wild-type	BB	387				Williams Hybrid (n=8)	4.21252	0.040127	0.292963
B4-C	below-ground	Musa balbisiana	wild-type	BB	382			Dwarf Cavendish (n=8)	FHIA-25 (n=6)	1.84155	0.17477	0.346683
B4-S	above-ground	Musa balbisiana	wild-type	BB	383				Musa balbisiana (n=8)	2.49261	0.114382	0.292963
BB1-C	below-ground	Thai Black	wild-type	BB	390				Musa textilis (n=2)	2.45454	0.117185	0.292963
BB1-S	above-ground	Thai Black	wild-type	BB	412				Williams Hybrid (n=8)	4.86397	0.027423	0.292963
BB2-C	below-ground	Thai Black	wild-type	BB	406			FHIA-25 (n=6)	Musa balbisiana (n=8)	1.51081	0.219016	0.365026
BB2-S	above-ground	Thai Black	wild-type	BB	407				Musa textilis (n=2)	0.111111	0.738883	0.852557
BB3-C	below-ground	Thai Black	wild-type	BB	379				Williams Hybrid (n=8)	0.338243	0.560845	0.701056
BB4-C	below-ground	Thai Black	wild-type	BB	365			Musa balbisiana (n=8)	Musa textilis (n=2)	2.46951	0.116074	0.292963
BB4-S	above-ground	Thai Black	wild-type	BB	406				Williams Hybrid (n=8)	3.38772	0.065684	0.292963
BB3-S	above-ground	Thai Black	wild-type	BB	379			Musa textilis (n=2)	Williams Hybrid (n=8)	0	1	1
D1-C	below-ground	Dwarf Cavendish	domesticated	AAA	393
D1-S	above-ground	Dwarf Cavendish	domesticated	AAA	379
D2-C	below-ground	Dwarf Cavendish	domesticated	AAA	351			Cultivar
D2-S	above-ground	Dwarf Cavendish	domesticated	AAA	382			Kruskal-Wallis (all groups)	Result
D3-C	below-ground	Dwarf Cavendish	domesticated	AAA	442			H	9.81848
D3-S	above-ground	Dwarf Cavendish	domesticated	AAA	383			p-value	0.080545
D4-C	below-ground	Dwarf Cavendish	domesticated	AAA	367
D4-S	above-ground	Dwarf Cavendish	domesticated	AAA	361
F1-C	below-ground	FHIA-25	domesticated	AAB	432			tissue
F1-S	above-ground	FHIA-25	domesticated	AAB	393			Kruskal-Wallis (all groups)	Result
F2-C	below-ground	FHIA-25	domesticated	AAB	428			H	1.95009
F2-S	below-ground	FHIA-25	domesticated	AAB	405			p-value	0.162577
F3-C	below-ground	FHIA-25	domesticated	AAB	435
F3-S	below-ground	FHIA-25	domesticated	AAB	317
T1-C	below-ground	Musa textilis	wild-type	TT	431
T1-S	above-ground	Musa textilis	wild-type	TT	406			genotype
W3-C	below-ground	Williams Hybrid	domesticated	AAA	405			Kruskal-Wallis (all groups)	Result
W3-S	above-ground	Williams Hybrid	domesticated	AAA	408			H	0.342194
W4-S	below-ground	Williams Hybrid	domesticated	AAA	414			p-value	0.558566
W1-C	below-ground	Williams Hybrid	domesticated	AAA	429
W4-C	below-ground	Williams Hybrid	domesticated	AAA	445
W2-C	below-ground	Williams Hybrid	domesticated	AAA	446
W1-S	above-ground	Williams Hybrid	domesticated	AAA	426
W2-S	above-ground	Williams Hybrid	domesticated	AAA	365

## Sheet: C, Bray_curtis
	SubjectID1	SubjectID2	Group1	Group2	Distance			Overview
0	BB1-S	BB1-C	Thai Black	Thai Black	0.0237261			method name	PERMANOVA
1	BB2-C	BB1-C	Thai Black	Thai Black	0.0379423			test statistic name	pseudo-F
2	BB2-C	BB1-S	Thai Black	Thai Black	0.0355649			sample size	40
3	BB2-S	BB1-C	Thai Black	Thai Black	0.0238511			number of groups	6
4	BB2-S	BB1-S	Thai Black	Thai Black	0.0186292			test statistic	3.38783
5	BB2-S	BB2-C	Thai Black	Thai Black	0.0272835			p-value	0.013
6	BB3-C	BB1-C	Thai Black	Thai Black	0.0261418			number of permutations	999
7	BB3-C	BB1-S	Thai Black	Thai Black	0.0339014
8	BB3-C	BB2-C	Thai Black	Thai Black	0.0599791
9	BB3-C	BB2-S	Thai Black	Thai Black	0.0408065
10	BB4-C	BB1-C	Thai Black	Thai Black	0.0466969
11	BB4-C	BB1-S	Thai Black	Thai Black	0.0516275			Pairwise PERMANOVA results
12	BB4-C	BB2-C	Thai Black	Thai Black	0.0810477			Group 1		Sample size	Permutations	pseudo-F	p-value	q-value
13	BB4-C	BB2-S	Thai Black	Thai Black	0.061623			Thai Black	Group 2
14	BB4-C	BB3-C	Thai Black	Thai Black	0.0236166				Dwarf Cavendish	16	999	0.16238	0.807	0.836
15	BB4-S	BB1-C	Thai Black	Thai Black	0.0267865				FHIA-25	14	999	3.61874	0.064	0.1775
16	BB4-S	BB1-S	Thai Black	Thai Black	0.0282909				Musa balbisiana	16	999	2.31197	0.223	0.3345
17	BB4-S	BB2-C	Thai Black	Thai Black	0.057831				Musa textilis	10	999	9.65608	0.015	0.075
18	BB4-S	BB2-S	Thai Black	Thai Black	0.0357715			Dwarf Cavendish	Williams Hybrid	16	999	11.4469	0.005	0.075
19	BB4-S	BB3-C	Thai Black	Thai Black	0.0188792				FHIA-25	14	999	2.61188	0.134	0.245
20	BB4-S	BB4-C	Thai Black	Thai Black	0.0306446				Musa balbisiana	16	999	2.5679	0.147	0.245
21	BB3-S	BB1-C	Thai Black	Thai Black	0.0277278				Musa textilis	10	999	3.01284	0.071	0.1775
22	BB3-S	BB1-S	Thai Black	Thai Black	0.0313534			FHIA-25	Williams Hybrid	16	999	10.4467	0.01	0.075
23	BB3-S	BB2-C	Thai Black	Thai Black	0.0604048				Musa balbisiana	14	999	0.572697	0.499	0.575769
24	BB3-S	BB2-S	Thai Black	Thai Black	0.0402031				Musa textilis	8	999	0.698127	0.449	0.56125
25	BB3-S	BB3-C	Thai Black	Thai Black	0.0143464			Musa balbisiana	Williams Hybrid	14	999	3.80955	0.065	0.1775
26	BB3-S	BB4-C	Thai Black	Thai Black	0.0237726				Musa textilis	10	999	0.28629	0.836	0.836
27	BB3-S	BB4-S	Thai Black	Thai Black	0.0190249			Musa textilis	Williams Hybrid	16	999	2.29947	0.125	0.245
28	BB1-C	D1-C	Thai Black	Dwarf Cavendish	0.0215935				Williams Hybrid	10	999	0.709747	0.436	0.56125
29	BB1-C	D1-S	Thai Black	Dwarf Cavendish	0.0355256
30	BB1-C	D2-C	Thai Black	Dwarf Cavendish	0.0498762
31	BB1-C	D2-S	Thai Black	Dwarf Cavendish	0.0373348
32	BB1-C	D3-C	Thai Black	Dwarf Cavendish	0.131018
33	BB1-C	D3-S	Thai Black	Dwarf Cavendish	0.0367097
34	BB1-C	D4-C	Thai Black	Dwarf Cavendish	0.0484813
35	BB1-C	D4-S	Thai Black	Dwarf Cavendish	0.0458476
36	BB1-S	D1-C	Thai Black	Dwarf Cavendish	0.0332639
37	BB1-S	D1-S	Thai Black	Dwarf Cavendish	0.0402836
38	BB1-S	D2-C	Thai Black	Dwarf Cavendish	0.0551395
39	BB1-S	D2-S	Thai Black	Dwarf Cavendish	0.0426187
40	BB1-S	D3-C	Thai Black	Dwarf Cavendish	0.124577
41	BB1-S	D3-S	Thai Black	Dwarf Cavendish	0.0409542
42	BB1-S	D4-C	Thai Black	Dwarf Cavendish	0.0532621
43	BB1-S	D4-S	Thai Black	Dwarf Cavendish	0.0506129
44	BB2-C	D1-C	Thai Black	Dwarf Cavendish	0.0555279
45	BB2-C	D1-S	Thai Black	Dwarf Cavendish	0.0694869
46	BB2-C	D2-C	Thai Black	Dwarf Cavendish	0.084289
47	BB2-C	D2-S	Thai Black	Dwarf Cavendish	0.0720059
48	BB2-C	D3-C	Thai Black	Dwarf Cavendish	0.0966661
49	BB2-C	D3-S	Thai Black	Dwarf Cavendish	0.0710202
50	BB2-C	D4-C	Thai Black	Dwarf Cavendish	0.0831762
51	BB2-C	D4-S	Thai Black	Dwarf Cavendish	0.0806727
52	BB2-S	D1-C	Thai Black	Dwarf Cavendish	0.0384993
53	BB2-S	D1-S	Thai Black	Dwarf Cavendish	0.0498018
54	BB2-S	D2-C	Thai Black	Dwarf Cavendish	0.0649407
55	BB2-S	D2-S	Thai Black	Dwarf Cavendish	0.052111
56	BB2-S	D3-C	Thai Black	Dwarf Cavendish	0.114613
57	BB2-S	D3-S	Thai Black	Dwarf Cavendish	0.0507276
58	BB2-S	D4-C	Thai Black	Dwarf Cavendish	0.06352
59	BB2-S	D4-S	Thai Black	Dwarf Cavendish	0.0607551
60	BB3-C	D1-C	Thai Black	Dwarf Cavendish	0.0123037
61	BB3-C	D1-S	Thai Black	Dwarf Cavendish	0.0147267
62	BB3-C	D2-C	Thai Black	Dwarf Cavendish	0.0261346
63	BB3-C	D2-S	Thai Black	Dwarf Cavendish	0.0156328
64	BB3-C	D3-C	Thai Black	Dwarf Cavendish	0.153828
65	BB3-C	D3-S	Thai Black	Dwarf Cavendish	0.0151503
66	BB3-C	D4-C	Thai Black	Dwarf Cavendish	0.0248668
67	BB3-C	D4-S	Thai Black	Dwarf Cavendish	0.0226443
68	BB4-C	D1-C	Thai Black	Dwarf Cavendish	0.0280595
69	BB4-C	D1-S	Thai Black	Dwarf Cavendish	0.0153786
70	BB4-C	D2-C	Thai Black	Dwarf Cavendish	0.00940861
71	BB4-C	D2-S	Thai Black	Dwarf Cavendish	0.0128885
72	BB4-C	D3-C	Thai Black	Dwarf Cavendish	0.174988
73	BB4-C	D3-S	Thai Black	Dwarf Cavendish	0.0141966
74	BB4-C	D4-C	Thai Black	Dwarf Cavendish	0.00921849
75	BB4-C	D4-S	Thai Black	Dwarf Cavendish	0.00847767
76	BB4-S	D1-C	Thai Black	Dwarf Cavendish	0.0191127
77	BB4-S	D1-S	Thai Black	Dwarf Cavendish	0.0216669
78	BB4-S	D2-C	Thai Black	Dwarf Cavendish	0.0342775
79	BB4-S	D2-S	Thai Black	Dwarf Cavendish	0.0240681
80	BB4-S	D3-C	Thai Black	Dwarf Cavendish	0.146874
81	BB4-S	D3-S	Thai Black	Dwarf Cavendish	0.0217578
82	BB4-S	D4-C	Thai Black	Dwarf Cavendish	0.0322937
83	BB4-S	D4-S	Thai Black	Dwarf Cavendish	0.0298728
84	BB3-S	D1-C	Thai Black	Dwarf Cavendish	0.0177096
85	BB3-S	D1-S	Thai Black	Dwarf Cavendish	0.0139063
86	BB3-S	D2-C	Thai Black	Dwarf Cavendish	0.0263867
87	BB3-S	D2-S	Thai Black	Dwarf Cavendish	0.0163044
88	BB3-S	D3-C	Thai Black	Dwarf Cavendish	0.153586
89	BB3-S	D3-S	Thai Black	Dwarf Cavendish	0.0163716
90	BB3-S	D4-C	Thai Black	Dwarf Cavendish	0.02509
91	BB3-S	D4-S	Thai Black	Dwarf Cavendish	0.0231382
92	BB1-C	F1-C	Thai Black	FHIA-25	0.0841009
93	BB1-C	F1-S	Thai Black	FHIA-25	0.0592021
94	BB1-C	F2-C	Thai Black	FHIA-25	0.0696863
95	BB1-C	F2-S	Thai Black	FHIA-25	0.0355401
96	BB1-C	F3-C	Thai Black	FHIA-25	0.0294636
97	BB1-C	F3-S	Thai Black	FHIA-25	0.0499485
98	BB1-S	F1-C	Thai Black	FHIA-25	0.0787912
99	BB1-S	F1-S	Thai Black	FHIA-25	0.0487995
100	BB1-S	F2-C	Thai Black	FHIA-25	0.0642753
101	BB1-S	F2-S	Thai Black	FHIA-25	0.0277929
102	BB1-S	F3-C	Thai Black	FHIA-25	0.0232105
103	BB1-S	F3-S	Thai Black	FHIA-25	0.0552314
104	BB2-C	F1-C	Thai Black	FHIA-25	0.049279
105	BB2-C	F1-S	Thai Black	FHIA-25	0.029101
106	BB2-C	F2-C	Thai Black	FHIA-25	0.0372325
107	BB2-C	F2-S	Thai Black	FHIA-25	0.0190662
108	BB2-C	F3-C	Thai Black	FHIA-25	0.0353035
109	BB2-C	F3-S	Thai Black	FHIA-25	0.0846103
110	BB2-S	F1-C	Thai Black	FHIA-25	0.0693598
111	BB2-S	F1-S	Thai Black	FHIA-25	0.041818
112	BB2-S	F2-C	Thai Black	FHIA-25	0.0543625
113	BB2-S	F2-S	Thai Black	FHIA-25	0.0221039
114	BB2-S	F3-C	Thai Black	FHIA-25	0.0217216
115	BB2-S	F3-S	Thai Black	FHIA-25	0.0652786
116	BB3-C	F1-C	Thai Black	FHIA-25	0.107605
117	BB3-C	F1-S	Thai Black	FHIA-25	0.0773405
118	BB3-C	F2-C	Thai Black	FHIA-25	0.0931035
119	BB3-C	F2-S	Thai Black	FHIA-25	0.0521555
120	BB3-C	F3-C	Thai Black	FHIA-25	0.0428089
121	BB3-C	F3-S	Thai Black	FHIA-25	0.0261594
122	BB4-C	F1-C	Thai Black	FHIA-25	0.128836
123	BB4-C	F1-S	Thai Black	FHIA-25	0.0964987
124	BB4-C	F2-C	Thai Black	FHIA-25	0.114346
125	BB4-C	F2-S	Thai Black	FHIA-25	0.0720752
126	BB4-C	F3-C	Thai Black	FHIA-25	0.0622409
127	BB4-C	F3-S	Thai Black	FHIA-25	0.00857479
128	BB4-S	F1-C	Thai Black	FHIA-25	0.102701
129	BB4-S	F1-S	Thai Black	FHIA-25	0.0727013
130	BB4-S	F2-C	Thai Black	FHIA-25	0.0876594
131	BB4-S	F2-S	Thai Black	FHIA-25	0.0500022
132	BB4-S	F3-C	Thai Black	FHIA-25	0.0335449
133	BB4-S	F3-S	Thai Black	FHIA-25	0.034201
134	BB3-S	F1-C	Thai Black	FHIA-25	0.107473
135	BB3-S	F1-S	Thai Black	FHIA-25	0.0755788
136	BB3-S	F2-C	Thai Black	FHIA-25	0.0927667
137	BB3-S	F2-S	Thai Black	FHIA-25	0.0506139
138	BB3-S	F3-C	Thai Black	FHIA-25	0.0425144
139	BB3-S	F3-S	Thai Black	FHIA-25	0.0265303
140	BB1-C	B1-S	Thai Black	Musa balbisiana	0.0331533
141	BB1-C	B2-C	Thai Black	Musa balbisiana	0.215838
142	BB1-C	B2-S	Thai Black	Musa balbisiana	0.0438287
143	BB1-C	B1-C	Thai Black	Musa balbisiana	0.233376
144	BB1-C	B3-C	Thai Black	Musa balbisiana	0.0130342
145	BB1-C	B3-S	Thai Black	Musa balbisiana	0.0266708
146	BB1-C	B4-C	Thai Black	Musa balbisiana	0.0363925
147	BB1-C	B4-S	Thai Black	Musa balbisiana	0.041103
148	BB1-S	B1-S	Thai Black	Musa balbisiana	0.0369432
149	BB1-S	B2-C	Thai Black	Musa balbisiana	0.215537
150	BB1-S	B2-S	Thai Black	Musa balbisiana	0.0461782
151	BB1-S	B1-C	Thai Black	Musa balbisiana	0.232367
152	BB1-S	B3-C	Thai Black	Musa balbisiana	0.0242396
153	BB1-S	B3-S	Thai Black	Musa balbisiana	0.0335532
154	BB1-S	B4-C	Thai Black	Musa balbisiana	0.0428006
155	BB1-S	B4-S	Thai Black	Musa balbisiana	0.0464727
156	BB2-C	B1-S	Thai Black	Musa balbisiana	0.0318618
157	BB2-C	B2-C	Thai Black	Musa balbisiana	0.186911
158	BB2-C	B2-S	Thai Black	Musa balbisiana	0.0339902
159	BB2-C	B1-C	Thai Black	Musa balbisiana	0.20502
160	BB2-C	B3-C	Thai Black	Musa balbisiana	0.0423325
161	BB2-C	B3-S	Thai Black	Musa balbisiana	0.0606703
162	BB2-C	B4-C	Thai Black	Musa balbisiana	0.070981
163	BB2-C	B4-S	Thai Black	Musa balbisiana	0.0759239
164	BB2-S	B1-S	Thai Black	Musa balbisiana	0.029785
165	BB2-S	B2-C	Thai Black	Musa balbisiana	0.205906
166	BB2-S	B2-S	Thai Black	Musa balbisiana	0.0360639
167	BB2-S	B1-C	Thai Black	Musa balbisiana	0.222219
168	BB2-S	B3-C	Thai Black	Musa balbisiana	0.0256665
169	BB2-S	B3-S	Thai Black	Musa balbisiana	0.040886
170	BB2-S	B4-C	Thai Black	Musa balbisiana	0.0517153
171	BB2-S	B4-S	Thai Black	Musa balbisiana	0.0560487
172	BB3-C	B1-S	Thai Black	Musa balbisiana	0.0568432
173	BB3-C	B2-C	Thai Black	Musa balbisiana	0.240379
174	BB3-C	B2-S	Thai Black	Musa balbisiana	0.0681385
175	BB3-C	B1-C	Thai Black	Musa balbisiana	0.257635
176	BB3-C	B3-C	Thai Black	Musa balbisiana	0.0211048
177	BB3-C	B3-S	Thai Black	Musa balbisiana	0.0118718
178	BB3-C	B4-C	Thai Black	Musa balbisiana	0.0139548
179	BB3-C	B4-S	Thai Black	Musa balbisiana	0.018965
180	BB4-C	B1-S	Thai Black	Musa balbisiana	0.077667
181	BB4-C	B2-C	Thai Black	Musa balbisiana	0.261475
182	BB4-C	B2-S	Thai Black	Musa balbisiana	0.0892206
183	BB4-C	B1-C	Thai Black	Musa balbisiana	0.27892
184	BB4-C	B3-C	Thai Black	Musa balbisiana	0.0410875
185	BB4-C	B3-S	Thai Black	Musa balbisiana	0.0229605
186	BB4-C	B4-C	Thai Black	Musa balbisiana	0.0143196
187	BB4-C	B4-S	Thai Black	Musa balbisiana	0.0108551
188	BB4-S	B1-S	Thai Black	Musa balbisiana	0.0540649
189	BB4-S	B2-C	Thai Black	Musa balbisiana	0.237701
190	BB4-S	B2-S	Thai Black	Musa balbisiana	0.0643951
191	BB4-S	B1-C	Thai Black	Musa balbisiana	0.254077
192	BB4-S	B3-C	Thai Black	Musa balbisiana	0.0209302
193	BB4-S	B3-S	Thai Black	Musa balbisiana	0.0166722
194	BB4-S	B4-C	Thai Black	Musa balbisiana	0.0239679
195	BB4-S	B4-S	Thai Black	Musa balbisiana	0.0263681
196	BB3-S	B1-S	Thai Black	Musa balbisiana	0.0569104
197	BB3-S	B2-C	Thai Black	Musa balbisiana	0.240693
198	BB3-S	B2-S	Thai Black	Musa balbisiana	0.0681055
199	BB3-S	B1-C	Thai Black	Musa balbisiana	0.257495
200	BB3-S	B3-C	Thai Black	Musa balbisiana	0.0237726
201	BB3-S	B3-S	Thai Black	Musa balbisiana	0.0157031
202	BB3-S	B4-C	Thai Black	Musa balbisiana	0.0170979
203	BB3-S	B4-S	Thai Black	Musa balbisiana	0.0188286
204	BB1-C	T1-C	Thai Black	Musa textilis	0.0499464
205	BB1-C	T1-S	Thai Black	Musa textilis	0.0826885
206	BB1-S	T1-C	Thai Black	Musa textilis	0.0415772
207	BB1-S	T1-S	Thai Black	Musa textilis	0.0739959
208	BB2-C	T1-C	Thai Black	Musa textilis	0.022261
209	BB2-C	T1-S	Thai Black	Musa textilis	0.0483842
210	BB2-S	T1-C	Thai Black	Musa textilis	0.0317285
211	BB2-S	T1-S	Thai Black	Musa textilis	0.0642081
212	BB3-C	T1-C	Thai Black	Musa textilis	0.069613
213	BB3-C	T1-S	Thai Black	Musa textilis	0.102984
214	BB4-C	T1-C	Thai Black	Musa textilis	0.0910029
215	BB4-C	T1-S	Thai Black	Musa textilis	0.123673
216	BB4-S	T1-C	Thai Black	Musa textilis	0.0627595
217	BB4-S	T1-S	Thai Black	Musa textilis	0.0972044
218	BB3-S	T1-C	Thai Black	Musa textilis	0.0695551
219	BB3-S	T1-S	Thai Black	Musa textilis	0.102435
220	BB1-C	W3-C	Thai Black	Williams Hybrid	0.0650047
221	BB1-C	W3-S	Thai Black	Williams Hybrid	0.111875
222	BB1-C	W4-S	Thai Black	Williams Hybrid	0.212857
223	BB1-C	W2-C	Thai Black	Williams Hybrid	0.052203
224	BB1-C	W4-C	Thai Black	Williams Hybrid	0.232345
225	BB1-C	W1-C	Thai Black	Williams Hybrid	0.111063
226	BB1-C	W1-S	Thai Black	Williams Hybrid	0.214223
227	BB1-C	W2-S	Thai Black	Williams Hybrid	0.0317595
228	BB1-S	W3-C	Thai Black	Williams Hybrid	0.0628856
229	BB1-S	W3-S	Thai Black	Williams Hybrid	0.106936
230	BB1-S	W4-S	Thai Black	Williams Hybrid	0.205383
231	BB1-S	W2-C	Thai Black	Williams Hybrid	0.0465254
232	BB1-S	W4-C	Thai Black	Williams Hybrid	0.226152
233	BB1-S	W1-C	Thai Black	Williams Hybrid	0.104703
234	BB1-S	W1-S	Thai Black	Williams Hybrid	0.206992
235	BB1-S	W2-S	Thai Black	Williams Hybrid	0.0372966
236	BB2-C	W3-C	Thai Black	Williams Hybrid	0.033673
237	BB2-C	W3-S	Thai Black	Williams Hybrid	0.0772082
238	BB2-C	W4-S	Thai Black	Williams Hybrid	0.18214
239	BB2-C	W2-C	Thai Black	Williams Hybrid	0.0245961
240	BB2-C	W4-C	Thai Black	Williams Hybrid	0.205318
241	BB2-C	W1-C	Thai Black	Williams Hybrid	0.0773787
242	BB2-C	W1-S	Thai Black	Williams Hybrid	0.185398
243	BB2-C	W2-S	Thai Black	Williams Hybrid	0.0662632
244	BB2-S	W3-C	Thai Black	Williams Hybrid	0.05329
245	BB2-S	W3-S	Thai Black	Williams Hybrid	0.0968799
246	BB2-S	W4-S	Thai Black	Williams Hybrid	0.19731
247	BB2-S	W2-C	Thai Black	Williams Hybrid	0.0371189
248	BB2-S	W4-C	Thai Black	Williams Hybrid	0.217082
249	BB2-S	W1-C	Thai Black	Williams Hybrid	0.0945769
250	BB2-S	W1-S	Thai Black	Williams Hybrid	0.198355
251	BB2-S	W2-S	Thai Black	Williams Hybrid	0.0463167
252	BB3-C	W3-C	Thai Black	Williams Hybrid	0.0893229
253	BB3-C	W3-S	Thai Black	Williams Hybrid	0.135256
254	BB3-C	W4-S	Thai Black	Williams Hybrid	0.233649
255	BB3-C	W2-C	Thai Black	Williams Hybrid	0.0743503
256	BB3-C	W4-C	Thai Black	Williams Hybrid	0.252228
257	BB3-C	W1-C	Thai Black	Williams Hybrid	0.133847
258	BB3-C	W1-S	Thai Black	Williams Hybrid	0.234513
259	BB3-C	W2-S	Thai Black	Williams Hybrid	0.0115732
260	BB4-C	W3-C	Thai Black	Williams Hybrid	0.110682
261	BB4-C	W3-S	Thai Black	Williams Hybrid	0.156412
262	BB4-C	W4-S	Thai Black	Williams Hybrid	0.25337
263	BB4-C	W2-C	Thai Black	Williams Hybrid	0.0954479
264	BB4-C	W4-C	Thai Black	Williams Hybrid	0.270517
265	BB4-C	W1-C	Thai Black	Williams Hybrid	0.155043
266	BB4-C	W1-S	Thai Black	Williams Hybrid	0.253489
267	BB4-C	W2-S	Thai Black	Williams Hybrid	0.0179576
268	BB4-S	W3-C	Thai Black	Williams Hybrid	0.0858977
269	BB4-S	W3-S	Thai Black	Williams Hybrid	0.130301
270	BB4-S	W4-S	Thai Black	Williams Hybrid	0.226808
271	BB4-S	W2-C	Thai Black	Williams Hybrid	0.0695179
272	BB4-S	W4-C	Thai Black	Williams Hybrid	0.245336
273	BB4-S	W1-C	Thai Black	Williams Hybrid	0.126586
274	BB4-S	W1-S	Thai Black	Williams Hybrid	0.227331
275	BB4-S	W2-S	Thai Black	Williams Hybrid	0.0194671
276	BB3-S	W3-C	Thai Black	Williams Hybrid	0.0892971
277	BB3-S	W3-S	Thai Black	Williams Hybrid	0.134786
278	BB3-S	W4-S	Thai Black	Williams Hybrid	0.23354
279	BB3-S	W2-C	Thai Black	Williams Hybrid	0.0741055
280	BB3-S	W4-C	Thai Black	Williams Hybrid	0.251849
281	BB3-S	W1-C	Thai Black	Williams Hybrid	0.133714
282	BB3-S	W1-S	Thai Black	Williams Hybrid	0.234145
283	BB3-S	W2-S	Thai Black	Williams Hybrid	0.0124205
0	D1-S	D1-C	Dwarf Cavendish	Dwarf Cavendish	0.019152
1	D2-C	D1-C	Dwarf Cavendish	Dwarf Cavendish	0.0313421
2	D2-C	D1-S	Dwarf Cavendish	Dwarf Cavendish	0.0185217
3	D2-S	D1-C	Dwarf Cavendish	Dwarf Cavendish	0.0203578
4	D2-S	D1-S	Dwarf Cavendish	Dwarf Cavendish	0.0110917
5	D2-S	D2-C	Dwarf Cavendish	Dwarf Cavendish	0.0159872
6	D3-C	D1-C	Dwarf Cavendish	Dwarf Cavendish	0.149721
7	D3-C	D1-S	Dwarf Cavendish	Dwarf Cavendish	0.163217
8	D3-C	D2-C	Dwarf Cavendish	Dwarf Cavendish	0.177988
9	D3-C	D2-S	Dwarf Cavendish	Dwarf Cavendish	0.165932
10	D3-S	D1-C	Dwarf Cavendish	Dwarf Cavendish	0.019743
11	D3-S	D1-S	Dwarf Cavendish	Dwarf Cavendish	0.0125734
12	D3-S	D2-C	Dwarf Cavendish	Dwarf Cavendish	0.0173201
13	D3-S	D2-S	Dwarf Cavendish	Dwarf Cavendish	0.0107962
14	D3-S	D3-C	Dwarf Cavendish	Dwarf Cavendish	0.164488
15	D4-C	D1-C	Dwarf Cavendish	Dwarf Cavendish	0.029849
16	D4-C	D1-S	Dwarf Cavendish	Dwarf Cavendish	0.0167497
17	D4-C	D2-C	Dwarf Cavendish	Dwarf Cavendish	0.00889716
18	D4-C	D2-S	Dwarf Cavendish	Dwarf Cavendish	0.0143702
19	D4-C	D3-C	Dwarf Cavendish	Dwarf Cavendish	0.176821
20	D4-C	D3-S	Dwarf Cavendish	Dwarf Cavendish	0.0151296
21	D4-S	D1-C	Dwarf Cavendish	Dwarf Cavendish	0.0271916
22	D4-S	D1-S	Dwarf Cavendish	Dwarf Cavendish	0.0150201
23	D4-S	D2-C	Dwarf Cavendish	Dwarf Cavendish	0.0101484
24	D4-S	D2-S	Dwarf Cavendish	Dwarf Cavendish	0.0128896
25	D4-S	D3-C	Dwarf Cavendish	Dwarf Cavendish	0.174466
26	D4-S	D3-S	Dwarf Cavendish	Dwarf Cavendish	0.0132109
27	D4-S	D4-C	Dwarf Cavendish	Dwarf Cavendish	0.00748886
28	D1-C	BB1-C	Dwarf Cavendish	Thai Black	0.0215935
29	D1-C	BB1-S	Dwarf Cavendish	Thai Black	0.0332639
30	D1-C	BB2-C	Dwarf Cavendish	Thai Black	0.0555279
31	D1-C	BB2-S	Dwarf Cavendish	Thai Black	0.0384993
32	D1-C	BB3-C	Dwarf Cavendish	Thai Black	0.0123037
33	D1-C	BB4-C	Dwarf Cavendish	Thai Black	0.0280595
34	D1-C	BB4-S	Dwarf Cavendish	Thai Black	0.0191127
35	D1-C	BB3-S	Dwarf Cavendish	Thai Black	0.0177096
36	D1-S	BB1-C	Dwarf Cavendish	Thai Black	0.0355256
37	D1-S	BB1-S	Dwarf Cavendish	Thai Black	0.0402836
38	D1-S	BB2-C	Dwarf Cavendish	Thai Black	0.0694869
39	D1-S	BB2-S	Dwarf Cavendish	Thai Black	0.0498018
40	D1-S	BB3-C	Dwarf Cavendish	Thai Black	0.0147267
41	D1-S	BB4-C	Dwarf Cavendish	Thai Black	0.0153786
42	D1-S	BB4-S	Dwarf Cavendish	Thai Black	0.0216669
43	D1-S	BB3-S	Dwarf Cavendish	Thai Black	0.0139063
44	D2-C	BB1-C	Dwarf Cavendish	Thai Black	0.0498762
45	D2-C	BB1-S	Dwarf Cavendish	Thai Black	0.0551395
46	D2-C	BB2-C	Dwarf Cavendish	Thai Black	0.084289
47	D2-C	BB2-S	Dwarf Cavendish	Thai Black	0.0649407
48	D2-C	BB3-C	Dwarf Cavendish	Thai Black	0.0261346
49	D2-C	BB4-C	Dwarf Cavendish	Thai Black	0.00940861
50	D2-C	BB4-S	Dwarf Cavendish	Thai Black	0.0342775
51	D2-C	BB3-S	Dwarf Cavendish	Thai Black	0.0263867
52	D2-S	BB1-C	Dwarf Cavendish	Thai Black	0.0373348
53	D2-S	BB1-S	Dwarf Cavendish	Thai Black	0.0426187
54	D2-S	BB2-C	Dwarf Cavendish	Thai Black	0.0720059
55	D2-S	BB2-S	Dwarf Cavendish	Thai Black	0.052111
56	D2-S	BB3-C	Dwarf Cavendish	Thai Black	0.0156328
57	D2-S	BB4-C	Dwarf Cavendish	Thai Black	0.0128885
58	D2-S	BB4-S	Dwarf Cavendish	Thai Black	0.0240681
59	D2-S	BB3-S	Dwarf Cavendish	Thai Black	0.0163044
60	D3-C	BB1-C	Dwarf Cavendish	Thai Black	0.131018
61	D3-C	BB1-S	Dwarf Cavendish	Thai Black	0.124577
62	D3-C	BB2-C	Dwarf Cavendish	Thai Black	0.0966661
63	D3-C	BB2-S	Dwarf Cavendish	Thai Black	0.114613
64	D3-C	BB3-C	Dwarf Cavendish	Thai Black	0.153828
65	D3-C	BB4-C	Dwarf Cavendish	Thai Black	0.174988
66	D3-C	BB4-S	Dwarf Cavendish	Thai Black	0.146874
67	D3-C	BB3-S	Dwarf Cavendish	Thai Black	0.153586
68	D3-S	BB1-C	Dwarf Cavendish	Thai Black	0.0367097
69	D3-S	BB1-S	Dwarf Cavendish	Thai Black	0.0409542
70	D3-S	BB2-C	Dwarf Cavendish	Thai Black	0.0710202
71	D3-S	BB2-S	Dwarf Cavendish	Thai Black	0.0507276
72	D3-S	BB3-C	Dwarf Cavendish	Thai Black	0.0151503
73	D3-S	BB4-C	Dwarf Cavendish	Thai Black	0.0141966
74	D3-S	BB4-S	Dwarf Cavendish	Thai Black	0.0217578
75	D3-S	BB3-S	Dwarf Cavendish	Thai Black	0.0163716
76	D4-C	BB1-C	Dwarf Cavendish	Thai Black	0.0484813
77	D4-C	BB1-S	Dwarf Cavendish	Thai Black	0.0532621
78	D4-C	BB2-C	Dwarf Cavendish	Thai Black	0.0831762
79	D4-C	BB2-S	Dwarf Cavendish	Thai Black	0.06352
80	D4-C	BB3-C	Dwarf Cavendish	Thai Black	0.0248668
81	D4-C	BB4-C	Dwarf Cavendish	Thai Black	0.00921849
82	D4-C	BB4-S	Dwarf Cavendish	Thai Black	0.0322937
83	D4-C	BB3-S	Dwarf Cavendish	Thai Black	0.02509
84	D4-S	BB1-C	Dwarf Cavendish	Thai Black	0.0458476
85	D4-S	BB1-S	Dwarf Cavendish	Thai Black	0.0506129
86	D4-S	BB2-C	Dwarf Cavendish	Thai Black	0.0806727
87	D4-S	BB2-S	Dwarf Cavendish	Thai Black	0.0607551
88	D4-S	BB3-C	Dwarf Cavendish	Thai Black	0.0226443
89	D4-S	BB4-C	Dwarf Cavendish	Thai Black	0.00847767
90	D4-S	BB4-S	Dwarf Cavendish	Thai Black	0.0298728
91	D4-S	BB3-S	Dwarf Cavendish	Thai Black	0.0231382
92	D1-C	F1-C	Dwarf Cavendish	FHIA-25	0.103041
93	D1-C	F1-S	Dwarf Cavendish	FHIA-25	0.0748122
94	D1-C	F2-C	Dwarf Cavendish	FHIA-25	0.0885325
95	D1-C	F2-S	Dwarf Cavendish	FHIA-25	0.0507916
96	D1-C	F3-C	Dwarf Cavendish	FHIA-25	0.0416392
97	D1-C	F3-S	Dwarf Cavendish	FHIA-25	0.0310218
98	D1-S	F1-C	Dwarf Cavendish	FHIA-25	0.117019
99	D1-S	F1-S	Dwarf Cavendish	FHIA-25	0.0848707
100	D1-S	F2-C	Dwarf Cavendish	FHIA-25	0.102464
101	D1-S	F2-S	Dwarf Cavendish	FHIA-25	0.0602147
102	D1-S	F3-C	Dwarf Cavendish	FHIA-25	0.0506997
103	D1-S	F3-S	Dwarf Cavendish	FHIA-25	0.0177292
104	D2-C	F1-C	Dwarf Cavendish	FHIA-25	0.131962
105	D2-C	F1-S	Dwarf Cavendish	FHIA-25	0.0997492
106	D2-C	F2-C	Dwarf Cavendish	FHIA-25	0.117467
107	D2-C	F2-S	Dwarf Cavendish	FHIA-25	0.0754776
108	D2-C	F3-C	Dwarf Cavendish	FHIA-25	0.0654284
109	D2-C	F3-S	Dwarf Cavendish	FHIA-25	0.0071076
110	D2-S	F1-C	Dwarf Cavendish	FHIA-25	0.119699
111	D2-S	F1-S	Dwarf Cavendish	FHIA-25	0.0871479
112	D2-S	F2-C	Dwarf Cavendish	FHIA-25	0.105218
113	D2-S	F2-S	Dwarf Cavendish	FHIA-25	0.0628102
114	D2-S	F3-C	Dwarf Cavendish	FHIA-25	0.0533954
115	D2-S	F3-S	Dwarf Cavendish	FHIA-25	0.015018
116	D3-C	F1-C	Dwarf Cavendish	FHIA-25	0.051768
117	D3-C	F1-S	Dwarf Cavendish	FHIA-25	0.0841361
118	D3-C	F2-C	Dwarf Cavendish	FHIA-25	0.0640387
119	D3-C	F2-S	Dwarf Cavendish	FHIA-25	0.104103
120	D3-C	F3-C	Dwarf Cavendish	FHIA-25	0.115199
121	D3-C	F3-S	Dwarf Cavendish	FHIA-25	0.178739
122	D3-S	F1-C	Dwarf Cavendish	FHIA-25	0.11829
123	D3-S	F1-S	Dwarf Cavendish	FHIA-25	0.0859143
124	D3-S	F2-C	Dwarf Cavendish	FHIA-25	0.103674
125	D3-S	F2-S	Dwarf Cavendish	FHIA-25	0.0615775
126	D3-S	F3-C	Dwarf Cavendish	FHIA-25	0.0516389
127	D3-S	F3-S	Dwarf Cavendish	FHIA-25	0.0166154
128	D4-C	F1-C	Dwarf Cavendish	FHIA-25	0.130876
129	D4-C	F1-S	Dwarf Cavendish	FHIA-25	0.0981911
130	D4-C	F2-C	Dwarf Cavendish	FHIA-25	0.116457
131	D4-C	F2-S	Dwarf Cavendish	FHIA-25	0.0738771
132	D4-C	F3-C	Dwarf Cavendish	FHIA-25	0.0638444
133	D4-C	F3-S	Dwarf Cavendish	FHIA-25	0.00692679
134	D4-S	F1-C	Dwarf Cavendish	FHIA-25	0.128492
135	D4-S	F1-S	Dwarf Cavendish	FHIA-25	0.0957382
136	D4-S	F2-C	Dwarf Cavendish	FHIA-25	0.113951
137	D4-S	F2-S	Dwarf Cavendish	FHIA-25	0.0713178
138	D4-S	F3-C	Dwarf Cavendish	FHIA-25	0.0614928
139	D4-S	F3-S	Dwarf Cavendish	FHIA-25	0.00803648
140	D1-C	B1-S	Dwarf Cavendish	Musa balbisiana	0.0516368
141	D1-C	B2-C	Dwarf Cavendish	Musa balbisiana	0.235074
142	D1-C	B2-S	Dwarf Cavendish	Musa balbisiana	0.0629042
143	D1-C	B1-C	Dwarf Cavendish	Musa balbisiana	0.252492
144	D1-C	B3-C	Dwarf Cavendish	Musa balbisiana	0.0180299
145	D1-C	B3-S	Dwarf Cavendish	Musa balbisiana	0.0134795
146	D1-C	B4-C	Dwarf Cavendish	Musa balbisiana	0.018748
147	D1-C	B4-S	Dwarf Cavendish	Musa balbisiana	0.0235577
148	D1-S	B1-S	Dwarf Cavendish	Musa balbisiana	0.0659822
149	D1-S	B2-C	Dwarf Cavendish	Musa balbisiana	0.24968
150	D1-S	B2-S	Dwarf Cavendish	Musa balbisiana	0.0774676
151	D1-S	B1-C	Dwarf Cavendish	Musa balbisiana	0.266892
152	D1-S	B3-C	Dwarf Cavendish	Musa balbisiana	0.0302902
153	D1-S	B3-S	Dwarf Cavendish	Musa balbisiana	0.0158859
154	D1-S	B4-C	Dwarf Cavendish	Musa balbisiana	0.013275
155	D1-S	B4-S	Dwarf Cavendish	Musa balbisiana	0.0128751
156	D2-C	B1-S	Dwarf Cavendish	Musa balbisiana	0.0809465
157	D2-C	B2-C	Dwarf Cavendish	Musa balbisiana	0.264361
158	D2-C	B2-S	Dwarf Cavendish	Musa balbisiana	0.0923968
159	D2-C	B1-C	Dwarf Cavendish	Musa balbisiana	0.281887
160	D2-C	B3-C	Dwarf Cavendish	Musa balbisiana	0.0444972
161	D2-C	B3-S	Dwarf Cavendish	Musa balbisiana	0.0257016
162	D2-C	B4-C	Dwarf Cavendish	Musa balbisiana	0.0164367
163	D2-C	B4-S	Dwarf Cavendish	Musa balbisiana	0.012593
164	D2-S	B1-S	Dwarf Cavendish	Musa balbisiana	0.068494
165	D2-S	B2-C	Dwarf Cavendish	Musa balbisiana	0.252214
166	D2-S	B2-S	Dwarf Cavendish	Musa balbisiana	0.0801385
167	D2-S	B1-C	Dwarf Cavendish	Musa balbisiana	0.269659
168	D2-S	B3-C	Dwarf Cavendish	Musa balbisiana	0.032024
169	D2-S	B3-S	Dwarf Cavendish	Musa balbisiana	0.016292
170	D2-S	B4-C	Dwarf Cavendish	Musa balbisiana	0.0104749
171	D2-S	B4-S	Dwarf Cavendish	Musa balbisiana	0.0101722
172	D3-C	B1-S	Dwarf Cavendish	Musa balbisiana	0.104873
173	D3-C	B2-C	Dwarf Cavendish	Musa balbisiana	0.128996
174	D3-C	B2-S	Dwarf Cavendish	Musa balbisiana	0.0951586
175	D3-C	B1-C	Dwarf Cavendish	Musa balbisiana	0.148253
176	D3-C	B3-C	Dwarf Cavendish	Musa balbisiana	0.135753
177	D3-C	B3-S	Dwarf Cavendish	Musa balbisiana	0.154436
178	D3-C	B4-C	Dwarf Cavendish	Musa balbisiana	0.165109
179	D3-C	B4-S	Dwarf Cavendish	Musa balbisiana	0.169316
180	D3-S	B1-S	Dwarf Cavendish	Musa balbisiana	0.0671084
181	D3-S	B2-C	Dwarf Cavendish	Musa balbisiana	0.251489
182	D3-S	B2-S	Dwarf Cavendish	Musa balbisiana	0.0784481
183	D3-S	B1-C	Dwarf Cavendish	Musa balbisiana	0.268396
184	D3-S	B3-C	Dwarf Cavendish	Musa balbisiana	0.030625
185	D3-S	B3-S	Dwarf Cavendish	Musa balbisiana	0.0154282
186	D3-S	B4-C	Dwarf Cavendish	Musa balbisiana	0.0107611
187	D3-S	B4-S	Dwarf Cavendish	Musa balbisiana	0.0117664
188	D4-C	B1-S	Dwarf Cavendish	Musa balbisiana	0.0795
189	D4-C	B2-C	Dwarf Cavendish	Musa balbisiana	0.263527
190	D4-C	B2-S	Dwarf Cavendish	Musa balbisiana	0.0912003
191	D4-C	B1-C	Dwarf Cavendish	Musa balbisiana	0.280876
192	D4-C	B3-C	Dwarf Cavendish	Musa balbisiana	0.0428647
193	D4-C	B3-S	Dwarf Cavendish	Musa balbisiana	0.024314
194	D4-C	B4-C	Dwarf Cavendish	Musa balbisiana	0.0151844
195	D4-C	B4-S	Dwarf Cavendish	Musa balbisiana	0.0121746
196	D4-S	B1-S	Dwarf Cavendish	Musa balbisiana	0.0769303
197	D4-S	B2-C	Dwarf Cavendish	Musa balbisiana	0.260797
198	D4-S	B2-S	Dwarf Cavendish	Musa balbisiana	0.0886906
199	D4-S	B1-C	Dwarf Cavendish	Musa balbisiana	0.278138
200	D4-S	B3-C	Dwarf Cavendish	Musa balbisiana	0.0401369
201	D4-S	B3-S	Dwarf Cavendish	Musa balbisiana	0.0223281
202	D4-S	B4-C	Dwarf Cavendish	Musa balbisiana	0.0130156
203	D4-S	B4-S	Dwarf Cavendish	Musa balbisiana	0.0106826
204	D1-C	T1-C	Dwarf Cavendish	Musa textilis	0.0670722
205	D1-C	T1-S	Dwarf Cavendish	Musa textilis	0.100243
206	D1-S	T1-C	Dwarf Cavendish	Musa textilis	0.079034
207	D1-S	T1-S	Dwarf Cavendish	Musa textilis	0.111921
208	D2-C	T1-C	Dwarf Cavendish	Musa textilis	0.0940561
209	D2-C	T1-S	Dwarf Cavendish	Musa textilis	0.126895
210	D2-S	T1-C	Dwarf Cavendish	Musa textilis	0.0817586
211	D2-S	T1-S	Dwarf Cavendish	Musa textilis	0.11446
212	D3-C	T1-C	Dwarf Cavendish	Musa textilis	0.0855258
213	D3-C	T1-S	Dwarf Cavendish	Musa textilis	0.0617945
214	D3-S	T1-C	Dwarf Cavendish	Musa textilis	0.080217
215	D3-S	T1-S	Dwarf Cavendish	Musa textilis	0.113166
216	D4-C	T1-C	Dwarf Cavendish	Musa textilis	0.0927005
217	D4-C	T1-S	Dwarf Cavendish	Musa textilis	0.125586
218	D4-S	T1-C	Dwarf Cavendish	Musa textilis	0.0902373
219	D4-S	T1-S	Dwarf Cavendish	Musa textilis	0.123219
220	D1-C	W3-C	Dwarf Cavendish	Williams Hybrid	0.084476
221	D1-C	W3-S	Dwarf Cavendish	Williams Hybrid	0.131175
222	D1-C	W4-S	Dwarf Cavendish	Williams Hybrid	0.229867
223	D1-C	W2-C	Dwarf Cavendish	Williams Hybrid	0.0702143
224	D1-C	W4-C	Dwarf Cavendish	Williams Hybrid	0.248735
225	D1-C	W1-C	Dwarf Cavendish	Williams Hybrid	0.129703
226	D1-C	W1-S	Dwarf Cavendish	Williams Hybrid	0.230765
227	D1-C	W2-S	Dwarf Cavendish	Williams Hybrid	0.0153518
228	D1-S	W3-C	Dwarf Cavendish	Williams Hybrid	0.0987987
229	D1-S	W3-S	Dwarf Cavendish	Williams Hybrid	0.144558
230	D1-S	W4-S	Dwarf Cavendish	Williams Hybrid	0.242359
231	D1-S	W2-C	Dwarf Cavendish	Williams Hybrid	0.0836721
232	D1-S	W4-C	Dwarf Cavendish	Williams Hybrid	0.260417
233	D1-S	W1-C	Dwarf Cavendish	Williams Hybrid	0.14319
234	D1-S	W1-S	Dwarf Cavendish	Williams Hybrid	0.243091
235	D1-S	W2-S	Dwarf Cavendish	Williams Hybrid	0.00965142
236	D2-C	W3-C	Dwarf Cavendish	Williams Hybrid	0.11359
237	D2-C	W3-S	Dwarf Cavendish	Williams Hybrid	0.159398
238	D2-C	W4-S	Dwarf Cavendish	Williams Hybrid	0.256659
239	D2-C	W2-C	Dwarf Cavendish	Williams Hybrid	0.0985796
240	D2-C	W4-C	Dwarf Cavendish	Williams Hybrid	0.273783
241	D2-C	W1-C	Dwarf Cavendish	Williams Hybrid	0.158042
242	D2-C	W1-S	Dwarf Cavendish	Williams Hybrid	0.256688
243	D2-C	W2-S	Dwarf Cavendish	Williams Hybrid	0.0205706
244	D2-S	W3-C	Dwarf Cavendish	Williams Hybrid	0.10154
245	D2-S	W3-S	Dwarf Cavendish	Williams Hybrid	0.147023
246	D2-S	W4-S	Dwarf Cavendish	Williams Hybrid	0.244894
247	D2-S	W2-C	Dwarf Cavendish	Williams Hybrid	0.0863183
248	D2-S	W4-C	Dwarf Cavendish	Williams Hybrid	0.262639
249	D2-S	W1-C	Dwarf Cavendish	Williams Hybrid	0.145869
250	D2-S	W1-S	Dwarf Cavendish	Williams Hybrid	0.245317
251	D2-S	W2-S	Dwarf Cavendish	Williams Hybrid	0.011318
252	D3-C	W3-C	Dwarf Cavendish	Williams Hybrid	0.0700077
253	D3-C	W3-S	Dwarf Cavendish	Williams Hybrid	0.0390303
254	D3-C	W4-S	Dwarf Cavendish	Williams Hybrid	0.104813
255	D3-C	W2-C	Dwarf Cavendish	Williams Hybrid	0.0811872
256	D3-C	W4-C	Dwarf Cavendish	Williams Hybrid	0.13035
257	D3-C	W1-C	Dwarf Cavendish	Williams Hybrid	0.0283653
258	D3-C	W1-S	Dwarf Cavendish	Williams Hybrid	0.11727
259	D3-C	W2-S	Dwarf Cavendish	Williams Hybrid	0.160107
260	D3-S	W3-C	Dwarf Cavendish	Williams Hybrid	0.100338
261	D3-S	W3-S	Dwarf Cavendish	Williams Hybrid	0.14579
262	D3-S	W4-S	Dwarf Cavendish	Williams Hybrid	0.243196
263	D3-S	W2-C	Dwarf Cavendish	Williams Hybrid	0.0847808
264	D3-S	W4-C	Dwarf Cavendish	Williams Hybrid	0.260964
265	D3-S	W1-C	Dwarf Cavendish	Williams Hybrid	0.144366
266	D3-S	W1-S	Dwarf Cavendish	Williams Hybrid	0.24382
267	D3-S	W2-S	Dwarf Cavendish	Williams Hybrid	0.0113614
268	D4-C	W3-C	Dwarf Cavendish	Williams Hybrid	0.112654
269	D4-C	W3-S	Dwarf Cavendish	Williams Hybrid	0.158263
270	D4-C	W4-S	Dwarf Cavendish	Williams Hybrid	0.255479
271	D4-C	W2-C	Dwarf Cavendish	Williams Hybrid	0.0974751
272	D4-C	W4-C	Dwarf Cavendish	Williams Hybrid	0.272703
273	D4-C	W1-C	Dwarf Cavendish	Williams Hybrid	0.15684
274	D4-C	W1-S	Dwarf Cavendish	Williams Hybrid	0.255562
275	D4-C	W2-S	Dwarf Cavendish	Williams Hybrid	0.019122
276	D4-S	W3-C	Dwarf Cavendish	Williams Hybrid	0.110157
277	D4-S	W3-S	Dwarf Cavendish	Williams Hybrid	0.155834
278	D4-S	W4-S	Dwarf Cavendish	Williams Hybrid	0.25294
279	D4-S	W2-C	Dwarf Cavendish	Williams Hybrid	0.0948837
280	D4-S	W4-C	Dwarf Cavendish	Williams Hybrid	0.270584
281	D4-S	W1-C	Dwarf Cavendish	Williams Hybrid	0.15426
282	D4-S	W1-S	Dwarf Cavendish	Williams Hybrid	0.25336
283	D4-S	W2-S	Dwarf Cavendish	Williams Hybrid	0.0166867
0	F1-S	F1-C	FHIA-25	FHIA-25	0.0415494
1	F2-C	F1-C	FHIA-25	FHIA-25	0.0189908
2	F2-C	F1-S	FHIA-25	FHIA-25	0.035039
3	F2-S	F1-C	FHIA-25	FHIA-25	0.0581586
4	F2-S	F1-S	FHIA-25	FHIA-25	0.0291092
5	F2-S	F2-C	FHIA-25	FHIA-25	0.0445519
6	F3-C	F1-C	FHIA-25	FHIA-25	0.0722157
7	F3-C	F1-S	FHIA-25	FHIA-25	0.0484028
8	F3-C	F2-C	FHIA-25	FHIA-25	0.0580635
9	F3-C	F2-S	FHIA-25	FHIA-25	0.0309257
10	F3-S	F1-C	FHIA-25	FHIA-25	0.132499
11	F3-S	F1-S	FHIA-25	FHIA-25	0.100146
12	F3-S	F2-C	FHIA-25	FHIA-25	0.118067
13	F3-S	F2-S	FHIA-25	FHIA-25	0.0756811
14	F3-S	F3-C	FHIA-25	FHIA-25	0.0659285
15	F1-C	BB1-C	FHIA-25	Thai Black	0.0841009
16	F1-C	BB1-S	FHIA-25	Thai Black	0.0787912
17	F1-C	BB2-C	FHIA-25	Thai Black	0.049279
18	F1-C	BB2-S	FHIA-25	Thai Black	0.0693598
19	F1-C	BB3-C	FHIA-25	Thai Black	0.107605
20	F1-C	BB4-C	FHIA-25	Thai Black	0.128836
21	F1-C	BB4-S	FHIA-25	Thai Black	0.102701
22	F1-C	BB3-S	FHIA-25	Thai Black	0.107473
23	F1-S	BB1-C	FHIA-25	Thai Black	0.0592021
24	F1-S	BB1-S	FHIA-25	Thai Black	0.0487995
25	F1-S	BB2-C	FHIA-25	Thai Black	0.029101
26	F1-S	BB2-S	FHIA-25	Thai Black	0.041818
27	F1-S	BB3-C	FHIA-25	Thai Black	0.0773405
28	F1-S	BB4-C	FHIA-25	Thai Black	0.0964987
29	F1-S	BB4-S	FHIA-25	Thai Black	0.0727013
30	F1-S	BB3-S	FHIA-25	Thai Black	0.0755788
31	F2-C	BB1-C	FHIA-25	Thai Black	0.0696863
32	F2-C	BB1-S	FHIA-25	Thai Black	0.0642753
33	F2-C	BB2-C	FHIA-25	Thai Black	0.0372325
34	F2-C	BB2-S	FHIA-25	Thai Black	0.0543625
35	F2-C	BB3-C	FHIA-25	Thai Black	0.0931035
36	F2-C	BB4-C	FHIA-25	Thai Black	0.114346
37	F2-C	BB4-S	FHIA-25	Thai Black	0.0876594
38	F2-C	BB3-S	FHIA-25	Thai Black	0.0927667
39	F2-S	BB1-C	FHIA-25	Thai Black	0.0355401
40	F2-S	BB1-S	FHIA-25	Thai Black	0.0277929
41	F2-S	BB2-C	FHIA-25	Thai Black	0.0190662
42	F2-S	BB2-S	FHIA-25	Thai Black	0.0221039
43	F2-S	BB3-C	FHIA-25	Thai Black	0.0521555
44	F2-S	BB4-C	FHIA-25	Thai Black	0.0720752
45	F2-S	BB4-S	FHIA-25	Thai Black	0.0500022
46	F2-S	BB3-S	FHIA-25	Thai Black	0.0506139
47	F3-C	BB1-C	FHIA-25	Thai Black	0.0294636
48	F3-C	BB1-S	FHIA-25	Thai Black	0.0232105
49	F3-C	BB2-C	FHIA-25	Thai Black	0.0353035
50	F3-C	BB2-S	FHIA-25	Thai Black	0.0217216
51	F3-C	BB3-C	FHIA-25	Thai Black	0.0428089
52	F3-C	BB4-C	FHIA-25	Thai Black	0.0622409
53	F3-C	BB4-S	FHIA-25	Thai Black	0.0335449
54	F3-C	BB3-S	FHIA-25	Thai Black	0.0425144
55	F3-S	BB1-C	FHIA-25	Thai Black	0.0499485
56	F3-S	BB1-S	FHIA-25	Thai Black	0.0552314
57	F3-S	BB2-C	FHIA-25	Thai Black	0.0846103
58	F3-S	BB2-S	FHIA-25	Thai Black	0.0652786
59	F3-S	BB3-C	FHIA-25	Thai Black	0.0261594
60	F3-S	BB4-C	FHIA-25	Thai Black	0.00857479
61	F3-S	BB4-S	FHIA-25	Thai Black	0.034201
62	F3-S	BB3-S	FHIA-25	Thai Black	0.0265303
63	F1-C	D1-C	FHIA-25	Dwarf Cavendish	0.103041
64	F1-C	D1-S	FHIA-25	Dwarf Cavendish	0.117019
65	F1-C	D2-C	FHIA-25	Dwarf Cavendish	0.131962
66	F1-C	D2-S	FHIA-25	Dwarf Cavendish	0.119699
67	F1-C	D3-C	FHIA-25	Dwarf Cavendish	0.051768
68	F1-C	D3-S	FHIA-25	Dwarf Cavendish	0.11829
69	F1-C	D4-C	FHIA-25	Dwarf Cavendish	0.130876
70	F1-C	D4-S	FHIA-25	Dwarf Cavendish	0.128492
71	F1-S	D1-C	FHIA-25	Dwarf Cavendish	0.0748122
72	F1-S	D1-S	FHIA-25	Dwarf Cavendish	0.0848707
73	F1-S	D2-C	FHIA-25	Dwarf Cavendish	0.0997492
74	F1-S	D2-S	FHIA-25	Dwarf Cavendish	0.0871479
75	F1-S	D3-C	FHIA-25	Dwarf Cavendish	0.0841361
76	F1-S	D3-S	FHIA-25	Dwarf Cavendish	0.0859143
77	F1-S	D4-C	FHIA-25	Dwarf Cavendish	0.0981911
78	F1-S	D4-S	FHIA-25	Dwarf Cavendish	0.0957382
79	F2-C	D1-C	FHIA-25	Dwarf Cavendish	0.0885325
80	F2-C	D1-S	FHIA-25	Dwarf Cavendish	0.102464
81	F2-C	D2-C	FHIA-25	Dwarf Cavendish	0.117467
82	F2-C	D2-S	FHIA-25	Dwarf Cavendish	0.105218
83	F2-C	D3-C	FHIA-25	Dwarf Cavendish	0.0640387
84	F2-C	D3-S	FHIA-25	Dwarf Cavendish	0.103674
85	F2-C	D4-C	FHIA-25	Dwarf Cavendish	0.116457
86	F2-C	D4-S	FHIA-25	Dwarf Cavendish	0.113951
87	F2-S	D1-C	FHIA-25	Dwarf Cavendish	0.0507916
88	F2-S	D1-S	FHIA-25	Dwarf Cavendish	0.0602147
89	F2-S	D2-C	FHIA-25	Dwarf Cavendish	0.0754776
90	F2-S	D2-S	FHIA-25	Dwarf Cavendish	0.0628102
91	F2-S	D3-C	FHIA-25	Dwarf Cavendish	0.104103
92	F2-S	D3-S	FHIA-25	Dwarf Cavendish	0.0615775
93	F2-S	D4-C	FHIA-25	Dwarf Cavendish	0.0738771
94	F2-S	D4-S	FHIA-25	Dwarf Cavendish	0.0713178
95	F3-C	D1-C	FHIA-25	Dwarf Cavendish	0.0416392
96	F3-C	D1-S	FHIA-25	Dwarf Cavendish	0.0506997
97	F3-C	D2-C	FHIA-25	Dwarf Cavendish	0.0654284
98	F3-C	D2-S	FHIA-25	Dwarf Cavendish	0.0533954
99	F3-C	D3-C	FHIA-25	Dwarf Cavendish	0.115199
100	F3-C	D3-S	FHIA-25	Dwarf Cavendish	0.0516389
101	F3-C	D4-C	FHIA-25	Dwarf Cavendish	0.0638444
102	F3-C	D4-S	FHIA-25	Dwarf Cavendish	0.0614928
103	F3-S	D1-C	FHIA-25	Dwarf Cavendish	0.0310218
104	F3-S	D1-S	FHIA-25	Dwarf Cavendish	0.0177292
105	F3-S	D2-C	FHIA-25	Dwarf Cavendish	0.0071076
106	F3-S	D2-S	FHIA-25	Dwarf Cavendish	0.015018
107	F3-S	D3-C	FHIA-25	Dwarf Cavendish	0.178739
108	F3-S	D3-S	FHIA-25	Dwarf Cavendish	0.0166154
109	F3-S	D4-C	FHIA-25	Dwarf Cavendish	0.00692679
110	F3-S	D4-S	FHIA-25	Dwarf Cavendish	0.00803648
111	F1-C	B1-S	FHIA-25	Musa balbisiana	0.0618906
112	F1-C	B2-C	FHIA-25	Musa balbisiana	0.150185
113	F1-C	B2-S	FHIA-25	Musa balbisiana	0.0530327
114	F1-C	B1-C	FHIA-25	Musa balbisiana	0.168681
115	F1-C	B3-C	FHIA-25	Musa balbisiana	0.0889644
116	F1-C	B3-S	FHIA-25	Musa balbisiana	0.108278
117	F1-C	B4-C	FHIA-25	Musa balbisiana	0.118979
118	F1-C	B4-S	FHIA-25	Musa balbisiana	0.123517
119	F1-S	B1-S	FHIA-25	Musa balbisiana	0.0475762
120	F1-S	B2-C	FHIA-25	Musa balbisiana	0.180051
121	F1-S	B2-S	FHIA-25	Musa balbisiana	0.0445116
122	F1-S	B1-C	FHIA-25	Musa balbisiana	0.198524
123	F1-S	B3-C	FHIA-25	Musa balbisiana	0.0623576
124	F1-S	B3-S	FHIA-25	Musa balbisiana	0.0775761
125	F1-S	B4-C	FHIA-25	Musa balbisiana	0.0871417
126	F1-S	B4-S	FHIA-25	Musa balbisiana	0.0909874
127	F2-C	B1-S	FHIA-25	Musa balbisiana	0.0489494
128	F2-C	B2-C	FHIA-25	Musa balbisiana	0.160662
129	F2-C	B2-S	FHIA-25	Musa balbisiana	0.0420629
130	F2-C	B1-C	FHIA-25	Musa balbisiana	0.179013
131	F2-C	B3-C	FHIA-25	Musa balbisiana	0.0746365
132	F2-C	B3-S	FHIA-25	Musa balbisiana	0.0937813
133	F2-C	B4-C	FHIA-25	Musa balbisiana	0.104437
134	F2-C	B4-S	FHIA-25	Musa balbisiana	0.109119
135	F2-S	B1-S	FHIA-25	Musa balbisiana	0.0329384
136	F2-S	B2-C	FHIA-25	Musa balbisiana	0.194603
137	F2-S	B2-S	FHIA-25	Musa balbisiana	0.0366777
138	F2-S	B1-C	FHIA-25	Musa balbisiana	0.212605
139	F2-S	B3-C	FHIA-25	Musa balbisiana	0.0384631
140	F2-S	B3-S	FHIA-25	Musa balbisiana	0.0520429
141	F2-S	B4-C	FHIA-25	Musa balbisiana	0.0622429
142	F2-S	B4-S	FHIA-25	Musa balbisiana	0.0665815
143	F3-C	B1-S	FHIA-25	Musa balbisiana	0.0325313
144	F3-C	B2-C	FHIA-25	Musa balbisiana	0.208908
145	F3-C	B2-S	FHIA-25	Musa balbisiana	0.03986
146	F3-C	B1-C	FHIA-25	Musa balbisiana	0.225309
147	F3-C	B3-C	FHIA-25	Musa balbisiana	0.0291764
148	F3-C	B3-S	FHIA-25	Musa balbisiana	0.0428471
149	F3-C	B4-C	FHIA-25	Musa balbisiana	0.052794
150	F3-C	B4-S	FHIA-25	Musa balbisiana	0.0568846
151	F3-S	B1-S	FHIA-25	Musa balbisiana	0.081367
152	F3-S	B2-C	FHIA-25	Musa balbisiana	0.26514
153	F3-S	B2-S	FHIA-25	Musa balbisiana	0.0930022
154	F3-S	B1-C	FHIA-25	Musa balbisiana	0.28268
155	F3-S	B3-C	FHIA-25	Musa balbisiana	0.0446263
156	F3-S	B3-S	FHIA-25	Musa balbisiana	0.0258928
157	F3-S	B4-C	FHIA-25	Musa balbisiana	0.0155574
158	F3-S	B4-S	FHIA-25	Musa balbisiana	0.0120351
159	F1-C	T1-C	FHIA-25	Musa textilis	0.0427624
160	F1-C	T1-S	FHIA-25	Musa textilis	0.0284862
161	F1-S	T1-C	FHIA-25	Musa textilis	0.0274633
162	F1-S	T1-S	FHIA-25	Musa textilis	0.0337887
163	F2-C	T1-C	FHIA-25	Musa textilis	0.0292622
164	F2-C	T1-S	FHIA-25	Musa textilis	0.0328123
165	F2-S	T1-C	FHIA-25	Musa textilis	0.0243171
166	F2-S	T1-S	FHIA-25	Musa textilis	0.0533261
167	F3-C	T1-C	FHIA-25	Musa textilis	0.0353603
168	F3-C	T1-S	FHIA-25	Musa textilis	0.0696698
169	F3-S	T1-C	FHIA-25	Musa textilis	0.0947029
170	F3-S	T1-S	FHIA-25	Musa textilis	0.12727
171	F1-C	W3-C	FHIA-25	Williams Hybrid	0.0282899
172	F1-C	W3-S	FHIA-25	Williams Hybrid	0.033953
173	F1-C	W4-S	FHIA-25	Williams Hybrid	0.140912
174	F1-C	W2-C	FHIA-25	Williams Hybrid	0.0385209
175	F1-C	W4-C	FHIA-25	Williams Hybrid	0.163685
176	F1-C	W1-C	FHIA-25	Williams Hybrid	0.0412745
177	F1-C	W1-S	FHIA-25	Williams Hybrid	0.143476
178	F1-C	W2-S	FHIA-25	Williams Hybrid	0.113902
179	F1-S	W3-C	FHIA-25	Williams Hybrid	0.0363419
180	F1-S	W3-S	FHIA-25	Williams Hybrid	0.0648053
181	F1-S	W4-S	FHIA-25	Williams Hybrid	0.167625
182	F1-S	W2-C	FHIA-25	Williams Hybrid	0.0307118
183	F1-S	W4-C	FHIA-25	Williams Hybrid	0.191894
184	F1-S	W1-C	FHIA-25	Williams Hybrid	0.0648777
185	F1-S	W1-S	FHIA-25	Williams Hybrid	0.171896
186	F1-S	W2-S	FHIA-25	Williams Hybrid	0.0815819
187	F2-C	W3-C	FHIA-25	Williams Hybrid	0.0186364
188	F2-C	W3-S	FHIA-25	Williams Hybrid	0.0460925
189	F2-C	W4-S	FHIA-25	Williams Hybrid	0.152236
190	F2-C	W2-C	FHIA-25	Williams Hybrid	0.0283829
191	F2-C	W4-C	FHIA-25	Williams Hybrid	0.174596
192	F2-C	W1-C	FHIA-25	Williams Hybrid	0.0495672
193	F2-C	W1-S	FHIA-25	Williams Hybrid	0.15435
194	F2-C	W2-S	FHIA-25	Williams Hybrid	0.0993132
195	F2-S	W3-C	FHIA-25	Williams Hybrid	0.0418769
196	F2-S	W3-S	FHIA-25	Williams Hybrid	0.085314
197	F2-S	W4-S	FHIA-25	Williams Hybrid	0.188398
198	F2-S	W2-C	FHIA-25	Williams Hybrid	0.0306064
199	F2-S	W4-C	FHIA-25	Williams Hybrid	0.210999
200	F2-S	W1-C	FHIA-25	Williams Hybrid	0.0849255
201	F2-S	W1-S	FHIA-25	Williams Hybrid	0.191221
202	F2-S	W2-S	FHIA-25	Williams Hybrid	0.0572534
203	F3-C	W3-C	FHIA-25	Williams Hybrid	0.0566221
204	F3-C	W3-S	FHIA-25	Williams Hybrid	0.0998236
205	F3-C	W4-S	FHIA-25	Williams Hybrid	0.197645
206	F3-C	W2-C	FHIA-25	Williams Hybrid	0.0388578
207	F3-C	W4-C	FHIA-25	Williams Hybrid	0.218039
208	F3-C	W1-C	FHIA-25	Williams Hybrid	0.0949003
209	F3-C	W1-S	FHIA-25	Williams Hybrid	0.199849
210	F3-C	W2-S	FHIA-25	Williams Hybrid	0.0474594
211	F3-S	W3-C	FHIA-25	Williams Hybrid	0.114385
212	F3-S	W3-S	FHIA-25	Williams Hybrid	0.160004
213	F3-S	W4-S	FHIA-25	Williams Hybrid	0.257431
214	F3-S	W2-C	FHIA-25	Williams Hybrid	0.0992801
215	F3-S	W4-C	FHIA-25	Williams Hybrid	0.274552
216	F3-S	W1-C	FHIA-25	Williams Hybrid	0.158747
217	F3-S	W1-S	FHIA-25	Williams Hybrid	0.257404
218	F3-S	W2-S	FHIA-25	Williams Hybrid	0.0201232
0	BCMB	B1-S	Musa balbisiana	Musa balbisiana	0.185843
1	B2-S	B1-S	Musa balbisiana	Musa balbisiana	0.0166702
2	B2-S	B2-C	Musa balbisiana	Musa balbisiana	0.175284
3	BCM16	B1-S	Musa balbisiana	Musa balbisiana	0.202652
4	BCM16	B2-C	Musa balbisiana	Musa balbisiana	0.0258401
5	BCM16	B2-S	Musa balbisiana	Musa balbisiana	0.191969
6	B3-C	B1-S	Musa balbisiana	Musa balbisiana	0.0387824
7	B3-C	B2-C	Musa balbisiana	Musa balbisiana	0.222706
8	B3-C	B2-S	Musa balbisiana	Musa balbisiana	0.0496365
9	B3-C	B1-C	Musa balbisiana	Musa balbisiana	0.238875
10	B3-S	B1-S	Musa balbisiana	Musa balbisiana	0.056712
11	B3-S	B2-C	Musa balbisiana	Musa balbisiana	0.240614
12	B3-S	B2-S	Musa balbisiana	Musa balbisiana	0.06837
13	B3-S	B1-C	Musa balbisiana	Musa balbisiana	0.258071
14	B3-S	B3-C	Musa balbisiana	Musa balbisiana	0.0211306
15	B4-C	B1-S	Musa balbisiana	Musa balbisiana	0.0675672
16	B4-C	B2-C	Musa balbisiana	Musa balbisiana	0.251164
17	B4-C	B2-S	Musa balbisiana	Musa balbisiana	0.0792086
18	B4-C	B1-C	Musa balbisiana	Musa balbisiana	0.268591
19	B4-C	B3-C	Musa balbisiana	Musa balbisiana	0.0308812
20	B4-C	B3-S	Musa balbisiana	Musa balbisiana	0.0153466
21	B4-S	B1-S	Musa balbisiana	Musa balbisiana	0.072349
22	B4-S	B2-C	Musa balbisiana	Musa balbisiana	0.256092
23	B4-S	B2-S	Musa balbisiana	Musa balbisiana	0.0839449
24	B4-S	B1-C	Musa balbisiana	Musa balbisiana	0.273534
25	B4-S	B3-C	Musa balbisiana	Musa balbisiana	0.0359906
26	B4-S	B3-S	Musa balbisiana	Musa balbisiana	0.0191706
27	B4-S	B4-C	Musa balbisiana	Musa balbisiana	0.0115743
28	B1-S	BB1-C	Musa balbisiana	Thai Black	0.0331533
29	B1-S	BB1-S	Musa balbisiana	Thai Black	0.0369432
30	B1-S	BB2-C	Musa balbisiana	Thai Black	0.0318618
31	B1-S	BB2-S	Musa balbisiana	Thai Black	0.029785
32	B1-S	BB3-C	Musa balbisiana	Thai Black	0.0568432
33	B1-S	BB4-C	Musa balbisiana	Thai Black	0.077667
34	B1-S	BB4-S	Musa balbisiana	Thai Black	0.0540649
35	B1-S	BB3-S	Musa balbisiana	Thai Black	0.0569104
36	BCMB	BB1-C	Musa balbisiana	Thai Black	0.215838
37	BCMB	BB1-S	Musa balbisiana	Thai Black	0.215537
38	BCMB	BB2-C	Musa balbisiana	Thai Black	0.186911
39	BCMB	BB2-S	Musa balbisiana	Thai Black	0.205906
40	BCMB	BB3-C	Musa balbisiana	Thai Black	0.240379
41	BCMB	BB4-C	Musa balbisiana	Thai Black	0.261475
42	BCMB	BB4-S	Musa balbisiana	Thai Black	0.237701
43	BCMB	BB3-S	Musa balbisiana	Thai Black	0.240693
44	B2-S	BB1-C	Musa balbisiana	Thai Black	0.0438287
45	B2-S	BB1-S	Musa balbisiana	Thai Black	0.0461782
46	B2-S	BB2-C	Musa balbisiana	Thai Black	0.0339902
47	B2-S	BB2-S	Musa balbisiana	Thai Black	0.0360639
48	B2-S	BB3-C	Musa balbisiana	Thai Black	0.0681385
49	B2-S	BB4-C	Musa balbisiana	Thai Black	0.0892206
50	B2-S	BB4-S	Musa balbisiana	Thai Black	0.0643951
51	B2-S	BB3-S	Musa balbisiana	Thai Black	0.0681055
52	BCM16	BB1-C	Musa balbisiana	Thai Black	0.233376
53	BCM16	BB1-S	Musa balbisiana	Thai Black	0.232367
54	BCM16	BB2-C	Musa balbisiana	Thai Black	0.20502
55	BCM16	BB2-S	Musa balbisiana	Thai Black	0.222219
56	BCM16	BB3-C	Musa balbisiana	Thai Black	0.257635
57	BCM16	BB4-C	Musa balbisiana	Thai Black	0.27892
58	BCM16	BB4-S	Musa balbisiana	Thai Black	0.254077
59	BCM16	BB3-S	Musa balbisiana	Thai Black	0.257495
60	B3-C	BB1-C	Musa balbisiana	Thai Black	0.0130342
61	B3-C	BB1-S	Musa balbisiana	Thai Black	0.0242396
62	B3-C	BB2-C	Musa balbisiana	Thai Black	0.0423325
63	B3-C	BB2-S	Musa balbisiana	Thai Black	0.0256665
64	B3-C	BB3-C	Musa balbisiana	Thai Black	0.0211048
65	B3-C	BB4-C	Musa balbisiana	Thai Black	0.0410875
66	B3-C	BB4-S	Musa balbisiana	Thai Black	0.0209302
67	B3-C	BB3-S	Musa balbisiana	Thai Black	0.0237726
68	B3-S	BB1-C	Musa balbisiana	Thai Black	0.0266708
69	B3-S	BB1-S	Musa balbisiana	Thai Black	0.0335532
70	B3-S	BB2-C	Musa balbisiana	Thai Black	0.0606703
71	B3-S	BB2-S	Musa balbisiana	Thai Black	0.040886
72	B3-S	BB3-C	Musa balbisiana	Thai Black	0.0118718
73	B3-S	BB4-C	Musa balbisiana	Thai Black	0.0229605
74	B3-S	BB4-S	Musa balbisiana	Thai Black	0.0166722
75	B3-S	BB3-S	Musa balbisiana	Thai Black	0.0157031
76	B4-C	BB1-C	Musa balbisiana	Thai Black	0.0363925
77	B4-C	BB1-S	Musa balbisiana	Thai Black	0.0428006
78	B4-C	BB2-C	Musa balbisiana	Thai Black	0.070981
79	B4-C	BB2-S	Musa balbisiana	Thai Black	0.0517153
80	B4-C	BB3-C	Musa balbisiana	Thai Black	0.0139548
81	B4-C	BB4-C	Musa balbisiana	Thai Black	0.0143196
82	B4-C	BB4-S	Musa balbisiana	Thai Black	0.0239679
83	B4-C	BB3-S	Musa balbisiana	Thai Black	0.0170979
84	B4-S	BB1-C	Musa balbisiana	Thai Black	0.041103
85	B4-S	BB1-S	Musa balbisiana	Thai Black	0.0464727
86	B4-S	BB2-C	Musa balbisiana	Thai Black	0.0759239
87	B4-S	BB2-S	Musa balbisiana	Thai Black	0.0560487
88	B4-S	BB3-C	Musa balbisiana	Thai Black	0.018965
89	B4-S	BB4-C	Musa balbisiana	Thai Black	0.0108551
90	B4-S	BB4-S	Musa balbisiana	Thai Black	0.0263681
91	B4-S	BB3-S	Musa balbisiana	Thai Black	0.0188286
92	B1-S	D1-C	Musa balbisiana	Dwarf Cavendish	0.0516368
93	B1-S	D1-S	Musa balbisiana	Dwarf Cavendish	0.0659822
94	B1-S	D2-C	Musa balbisiana	Dwarf Cavendish	0.0809465
95	B1-S	D2-S	Musa balbisiana	Dwarf Cavendish	0.068494
96	B1-S	D3-C	Musa balbisiana	Dwarf Cavendish	0.104873
97	B1-S	D3-S	Musa balbisiana	Dwarf Cavendish	0.0671084
98	B1-S	D4-C	Musa balbisiana	Dwarf Cavendish	0.0795
99	B1-S	D4-S	Musa balbisiana	Dwarf Cavendish	0.0769303
100	BCMB	D1-C	Musa balbisiana	Dwarf Cavendish	0.235074
101	BCMB	D1-S	Musa balbisiana	Dwarf Cavendish	0.24968
102	BCMB	D2-C	Musa balbisiana	Dwarf Cavendish	0.264361
103	BCMB	D2-S	Musa balbisiana	Dwarf Cavendish	0.252214
104	BCMB	D3-C	Musa balbisiana	Dwarf Cavendish	0.128996
105	BCMB	D3-S	Musa balbisiana	Dwarf Cavendish	0.251489
106	BCMB	D4-C	Musa balbisiana	Dwarf Cavendish	0.263527
107	BCMB	D4-S	Musa balbisiana	Dwarf Cavendish	0.260797
108	B2-S	D1-C	Musa balbisiana	Dwarf Cavendish	0.0629042
109	B2-S	D1-S	Musa balbisiana	Dwarf Cavendish	0.0774676
110	B2-S	D2-C	Musa balbisiana	Dwarf Cavendish	0.0923968
111	B2-S	D2-S	Musa balbisiana	Dwarf Cavendish	0.0801385
112	B2-S	D3-C	Musa balbisiana	Dwarf Cavendish	0.0951586
113	B2-S	D3-S	Musa balbisiana	Dwarf Cavendish	0.0784481
114	B2-S	D4-C	Musa balbisiana	Dwarf Cavendish	0.0912003
115	B2-S	D4-S	Musa balbisiana	Dwarf Cavendish	0.0886906
116	BCM16	D1-C	Musa balbisiana	Dwarf Cavendish	0.252492
117	BCM16	D1-S	Musa balbisiana	Dwarf Cavendish	0.266892
118	BCM16	D2-C	Musa balbisiana	Dwarf Cavendish	0.281887
119	BCM16	D2-S	Musa balbisiana	Dwarf Cavendish	0.269659
120	BCM16	D3-C	Musa balbisiana	Dwarf Cavendish	0.148253
121	BCM16	D3-S	Musa balbisiana	Dwarf Cavendish	0.268396
122	BCM16	D4-C	Musa balbisiana	Dwarf Cavendish	0.280876
123	BCM16	D4-S	Musa balbisiana	Dwarf Cavendish	0.278138
124	B3-C	D1-C	Musa balbisiana	Dwarf Cavendish	0.0180299
125	B3-C	D1-S	Musa balbisiana	Dwarf Cavendish	0.0302902
126	B3-C	D2-C	Musa balbisiana	Dwarf Cavendish	0.0444972
127	B3-C	D2-S	Musa balbisiana	Dwarf Cavendish	0.032024
128	B3-C	D3-C	Musa balbisiana	Dwarf Cavendish	0.135753
129	B3-C	D3-S	Musa balbisiana	Dwarf Cavendish	0.030625
130	B3-C	D4-C	Musa balbisiana	Dwarf Cavendish	0.0428647
131	B3-C	D4-S	Musa balbisiana	Dwarf Cavendish	0.0401369
132	B3-S	D1-C	Musa balbisiana	Dwarf Cavendish	0.0134795
133	B3-S	D1-S	Musa balbisiana	Dwarf Cavendish	0.0158859
134	B3-S	D2-C	Musa balbisiana	Dwarf Cavendish	0.0257016
135	B3-S	D2-S	Musa balbisiana	Dwarf Cavendish	0.016292
136	B3-S	D3-C	Musa balbisiana	Dwarf Cavendish	0.154436
137	B3-S	D3-S	Musa balbisiana	Dwarf Cavendish	0.0154282
138	B3-S	D4-C	Musa balbisiana	Dwarf Cavendish	0.024314
139	B3-S	D4-S	Musa balbisiana	Dwarf Cavendish	0.0223281
140	B4-C	D1-C	Musa balbisiana	Dwarf Cavendish	0.018748
141	B4-C	D1-S	Musa balbisiana	Dwarf Cavendish	0.013275
142	B4-C	D2-C	Musa balbisiana	Dwarf Cavendish	0.0164367
143	B4-C	D2-S	Musa balbisiana	Dwarf Cavendish	0.0104749
144	B4-C	D3-C	Musa balbisiana	Dwarf Cavendish	0.165109
145	B4-C	D3-S	Musa balbisiana	Dwarf Cavendish	0.0107611
146	B4-C	D4-C	Musa balbisiana	Dwarf Cavendish	0.0151844
147	B4-C	D4-S	Musa balbisiana	Dwarf Cavendish	0.0130156
148	B4-S	D1-C	Musa balbisiana	Dwarf Cavendish	0.0235577
149	B4-S	D1-S	Musa balbisiana	Dwarf Cavendish	0.0128751
150	B4-S	D2-C	Musa balbisiana	Dwarf Cavendish	0.012593
151	B4-S	D2-S	Musa balbisiana	Dwarf Cavendish	0.0101722
152	B4-S	D3-C	Musa balbisiana	Dwarf Cavendish	0.169316
153	B4-S	D3-S	Musa balbisiana	Dwarf Cavendish	0.0117664
154	B4-S	D4-C	Musa balbisiana	Dwarf Cavendish	0.0121746
155	B4-S	D4-S	Musa balbisiana	Dwarf Cavendish	0.0106826
156	B1-S	F1-C	Musa balbisiana	FHIA-25	0.0618906
157	B1-S	F1-S	Musa balbisiana	FHIA-25	0.0475762
158	B1-S	F2-C	Musa balbisiana	FHIA-25	0.0489494
159	B1-S	F2-S	Musa balbisiana	FHIA-25	0.0329384
160	B1-S	F3-C	Musa balbisiana	FHIA-25	0.0325313
161	B1-S	F3-S	Musa balbisiana	FHIA-25	0.081367
162	BCMB	F1-C	Musa balbisiana	FHIA-25	0.150185
163	BCMB	F1-S	Musa balbisiana	FHIA-25	0.180051
164	BCMB	F2-C	Musa balbisiana	FHIA-25	0.160662
165	BCMB	F2-S	Musa balbisiana	FHIA-25	0.194603
166	BCMB	F3-C	Musa balbisiana	FHIA-25	0.208908
167	BCMB	F3-S	Musa balbisiana	FHIA-25	0.26514
168	B2-S	F1-C	Musa balbisiana	FHIA-25	0.0530327
169	B2-S	F1-S	Musa balbisiana	FHIA-25	0.0445116
170	B2-S	F2-C	Musa balbisiana	FHIA-25	0.0420629
171	B2-S	F2-S	Musa balbisiana	FHIA-25	0.0366777
172	B2-S	F3-C	Musa balbisiana	FHIA-25	0.03986
173	B2-S	F3-S	Musa balbisiana	FHIA-25	0.0930022
174	BCM16	F1-C	Musa balbisiana	FHIA-25	0.168681
175	BCM16	F1-S	Musa balbisiana	FHIA-25	0.198524
176	BCM16	F2-C	Musa balbisiana	FHIA-25	0.179013
177	BCM16	F2-S	Musa balbisiana	FHIA-25	0.212605
178	BCM16	F3-C	Musa balbisiana	FHIA-25	0.225309
179	BCM16	F3-S	Musa balbisiana	FHIA-25	0.28268
180	B3-C	F1-C	Musa balbisiana	FHIA-25	0.0889644
181	B3-C	F1-S	Musa balbisiana	FHIA-25	0.0623576
182	B3-C	F2-C	Musa balbisiana	FHIA-25	0.0746365
183	B3-C	F2-S	Musa balbisiana	FHIA-25	0.0384631
184	B3-C	F3-C	Musa balbisiana	FHIA-25	0.0291764
185	B3-C	F3-S	Musa balbisiana	FHIA-25	0.0446263
186	B3-S	F1-C	Musa balbisiana	FHIA-25	0.108278
187	B3-S	F1-S	Musa balbisiana	FHIA-25	0.0775761
188	B3-S	F2-C	Musa balbisiana	FHIA-25	0.0937813
189	B3-S	F2-S	Musa balbisiana	FHIA-25	0.0520429
190	B3-S	F3-C	Musa balbisiana	FHIA-25	0.0428471
191	B3-S	F3-S	Musa balbisiana	FHIA-25	0.0258928
192	B4-C	F1-C	Musa balbisiana	FHIA-25	0.118979
193	B4-C	F1-S	Musa balbisiana	FHIA-25	0.0871417
194	B4-C	F2-C	Musa balbisiana	FHIA-25	0.104437
195	B4-C	F2-S	Musa balbisiana	FHIA-25	0.0622429
196	B4-C	F3-C	Musa balbisiana	FHIA-25	0.052794
197	B4-C	F3-S	Musa balbisiana	FHIA-25	0.0155574
198	B4-S	F1-C	Musa balbisiana	FHIA-25	0.123517
199	B4-S	F1-S	Musa balbisiana	FHIA-25	0.0909874
200	B4-S	F2-C	Musa balbisiana	FHIA-25	0.109119
201	B4-S	F2-S	Musa balbisiana	FHIA-25	0.0665815
202	B4-S	F3-C	Musa balbisiana	FHIA-25	0.0568846
203	B4-S	F3-S	Musa balbisiana	FHIA-25	0.0120351
204	B1-S	T1-C	Musa balbisiana	Musa textilis	0.0385096
205	B1-S	T1-S	Musa balbisiana	Musa textilis	0.0674638
206	BCMB	T1-C	Musa balbisiana	Musa textilis	0.183378
207	BCMB	T1-S	Musa balbisiana	Musa textilis	0.161224
208	B2-S	T1-C	Musa balbisiana	Musa textilis	0.0365929
209	B2-S	T1-S	Musa balbisiana	Musa textilis	0.0603779
210	BCM16	T1-C	Musa balbisiana	Musa textilis	0.200884
211	BCM16	T1-S	Musa balbisiana	Musa textilis	0.179177
212	B3-C	T1-C	Musa balbisiana	Musa textilis	0.0526235
213	B3-C	T1-S	Musa balbisiana	Musa textilis	0.086156
214	B3-S	T1-C	Musa balbisiana	Musa textilis	0.0704395
215	B3-S	T1-S	Musa balbisiana	Musa textilis	0.103681
216	B4-C	T1-C	Musa balbisiana	Musa textilis	0.0810157
217	B4-C	T1-S	Musa balbisiana	Musa textilis	0.113876
218	B4-S	T1-C	Musa balbisiana	Musa textilis	0.0854813
219	B4-S	T1-S	Musa balbisiana	Musa textilis	0.11819
220	B1-S	W3-C	Musa balbisiana	Williams Hybrid	0.0420577
221	B1-S	W3-S	Musa balbisiana	Williams Hybrid	0.0869465
222	B1-S	W4-S	Musa balbisiana	Williams Hybrid	0.188172
223	B1-S	W2-C	Musa balbisiana	Williams Hybrid	0.0349894
224	B1-S	W4-C	Musa balbisiana	Williams Hybrid	0.206155
225	B1-S	W1-C	Musa balbisiana	Williams Hybrid	0.0867656
226	B1-S	W1-S	Musa balbisiana	Williams Hybrid	0.187796
227	B1-S	W2-S	Musa balbisiana	Williams Hybrid	0.0625477
228	BCMB	W3-C	Musa balbisiana	Williams Hybrid	0.159472
229	BCMB	W3-S	Musa balbisiana	Williams Hybrid	0.138213
230	BCMB	W4-S	Musa balbisiana	Williams Hybrid	0.129757
231	BCMB	W2-C	Musa balbisiana	Williams Hybrid	0.176002
232	BCMB	W4-C	Musa balbisiana	Williams Hybrid	0.145571
233	BCMB	W1-C	Musa balbisiana	Williams Hybrid	0.140475
234	BCMB	W1-S	Musa balbisiana	Williams Hybrid	0.130059
235	BCMB	W2-S	Musa balbisiana	Williams Hybrid	0.2465
236	B2-S	W3-C	Musa balbisiana	Williams Hybrid	0.0342888
237	B2-S	W3-S	Musa balbisiana	Williams Hybrid	0.0770161
238	B2-S	W4-S	Musa balbisiana	Williams Hybrid	0.18025
239	B2-S	W2-C	Musa balbisiana	Williams Hybrid	0.0321831
240	B2-S	W4-C	Musa balbisiana	Williams Hybrid	0.198061
241	B2-S	W1-C	Musa balbisiana	Williams Hybrid	0.0781588
242	B2-S	W1-S	Musa balbisiana	Williams Hybrid	0.17926
243	B2-S	W2-S	Musa balbisiana	Williams Hybrid	0.0740548
244	BCM16	W3-C	Musa balbisiana	Williams Hybrid	0.177992
245	BCM16	W3-S	Musa balbisiana	Williams Hybrid	0.156409
246	BCM16	W4-S	Musa balbisiana	Williams Hybrid	0.143015
247	BCM16	W2-C	Musa balbisiana	Williams Hybrid	0.19408
248	BCM16	W4-C	Musa balbisiana	Williams Hybrid	0.15316
249	BCM16	W1-C	Musa balbisiana	Williams Hybrid	0.159305
250	BCM16	W1-S	Musa balbisiana	Williams Hybrid	0.140344
251	BCM16	W2-S	Musa balbisiana	Williams Hybrid	0.263801
252	B3-C	W3-C	Musa balbisiana	Williams Hybrid	0.0709169
253	B3-C	W3-S	Musa balbisiana	Williams Hybrid	0.116784
254	B3-C	W4-S	Musa balbisiana	Williams Hybrid	0.216823
255	B3-C	W2-C	Musa balbisiana	Williams Hybrid	0.0558472
256	B3-C	W4-C	Musa balbisiana	Williams Hybrid	0.235913
257	B3-C	W1-C	Musa balbisiana	Williams Hybrid	0.11557
258	B3-C	W1-S	Musa balbisiana	Williams Hybrid	0.218023
259	B3-C	W2-S	Musa balbisiana	Williams Hybrid	0.0265148
260	B3-S	W3-C	Musa balbisiana	Williams Hybrid	0.0897445
261	B3-S	W3-S	Musa balbisiana	Williams Hybrid	0.135646
262	B3-S	W4-S	Musa balbisiana	Williams Hybrid	0.233891
263	B3-S	W2-C	Musa balbisiana	Williams Hybrid	0.0747905
264	B3-S	W4-C	Musa balbisiana	Williams Hybrid	0.25201
265	B3-S	W1-C	Musa balbisiana	Williams Hybrid	0.134165
266	B3-S	W1-S	Musa balbisiana	Williams Hybrid	0.234544
267	B3-S	W2-S	Musa balbisiana	Williams Hybrid	0.0130074
268	B4-C	W3-C	Musa balbisiana	Williams Hybrid	0.100607
269	B4-C	W3-S	Musa balbisiana	Williams Hybrid	0.146421
270	B4-C	W4-S	Musa balbisiana	Williams Hybrid	0.24433
271	B4-C	W2-C	Musa balbisiana	Williams Hybrid	0.0854658
272	B4-C	W4-C	Musa balbisiana	Williams Hybrid	0.262373
273	B4-C	W1-C	Musa balbisiana	Williams Hybrid	0.145119
274	B4-C	W1-S	Musa balbisiana	Williams Hybrid	0.244758
275	B4-C	W2-S	Musa balbisiana	Williams Hybrid	0.0121828
276	B4-S	W3-C	Musa balbisiana	Williams Hybrid	0.105412
277	B4-S	W3-S	Musa balbisiana	Williams Hybrid	0.15061
278	B4-S	W4-S	Musa balbisiana	Williams Hybrid	0.248114
279	B4-S	W2-C	Musa balbisiana	Williams Hybrid	0.0902187
280	B4-S	W4-C	Musa balbisiana	Williams Hybrid	0.265899
281	B4-S	W1-C	Musa balbisiana	Williams Hybrid	0.149402
282	B4-S	W1-S	Musa balbisiana	Williams Hybrid	0.248558
283	B4-S	W2-S	Musa balbisiana	Williams Hybrid	0.0143847
0	T1-S	T1-C	Musa textilis	Musa textilis	0.0398714
1	T1-C	BB1-C	Musa textilis	Thai Black	0.0499464
2	T1-C	BB1-S	Musa textilis	Thai Black	0.0415772
3	T1-C	BB2-C	Musa textilis	Thai Black	0.022261
4	T1-C	BB2-S	Musa textilis	Thai Black	0.0317285
5	T1-C	BB3-C	Musa textilis	Thai Black	0.069613
6	T1-C	BB4-C	Musa textilis	Thai Black	0.0910029
7	T1-C	BB4-S	Musa textilis	Thai Black	0.0627595
8	T1-C	BB3-S	Musa textilis	Thai Black	0.0695551
9	T1-S	BB1-C	Musa textilis	Thai Black	0.0826885
10	T1-S	BB1-S	Musa textilis	Thai Black	0.0739959
11	T1-S	BB2-C	Musa textilis	Thai Black	0.0483842
12	T1-S	BB2-S	Musa textilis	Thai Black	0.0642081
13	T1-S	BB3-C	Musa textilis	Thai Black	0.102984
14	T1-S	BB4-C	Musa textilis	Thai Black	0.123673
15	T1-S	BB4-S	Musa textilis	Thai Black	0.0972044
16	T1-S	BB3-S	Musa textilis	Thai Black	0.102435
17	T1-C	D1-C	Musa textilis	Dwarf Cavendish	0.0670722
18	T1-C	D1-S	Musa textilis	Dwarf Cavendish	0.079034
19	T1-C	D2-C	Musa textilis	Dwarf Cavendish	0.0940561
20	T1-C	D2-S	Musa textilis	Dwarf Cavendish	0.0817586
21	T1-C	D3-C	Musa textilis	Dwarf Cavendish	0.0855258
22	T1-C	D3-S	Musa textilis	Dwarf Cavendish	0.080217
23	T1-C	D4-C	Musa textilis	Dwarf Cavendish	0.0927005
24	T1-C	D4-S	Musa textilis	Dwarf Cavendish	0.0902373
25	T1-S	D1-C	Musa textilis	Dwarf Cavendish	0.100243
26	T1-S	D1-S	Musa textilis	Dwarf Cavendish	0.111921
27	T1-S	D2-C	Musa textilis	Dwarf Cavendish	0.126895
28	T1-S	D2-S	Musa textilis	Dwarf Cavendish	0.11446
29	T1-S	D3-C	Musa textilis	Dwarf Cavendish	0.0617945
30	T1-S	D3-S	Musa textilis	Dwarf Cavendish	0.113166
31	T1-S	D4-C	Musa textilis	Dwarf Cavendish	0.125586
32	T1-S	D4-S	Musa textilis	Dwarf Cavendish	0.123219
33	T1-C	F1-C	Musa textilis	FHIA-25	0.0427624
34	T1-C	F1-S	Musa textilis	FHIA-25	0.0274633
35	T1-C	F2-C	Musa textilis	FHIA-25	0.0292622
36	T1-C	F2-S	Musa textilis	FHIA-25	0.0243171
37	T1-C	F3-C	Musa textilis	FHIA-25	0.0353603
38	T1-C	F3-S	Musa textilis	FHIA-25	0.0947029
39	T1-S	F1-C	Musa textilis	FHIA-25	0.0284862
40	T1-S	F1-S	Musa textilis	FHIA-25	0.0337887
41	T1-S	F2-C	Musa textilis	FHIA-25	0.0328123
42	T1-S	F2-S	Musa textilis	FHIA-25	0.0533261
43	T1-S	F3-C	Musa textilis	FHIA-25	0.0696698
44	T1-S	F3-S	Musa textilis	FHIA-25	0.12727
45	T1-C	B1-S	Musa textilis	Musa balbisiana	0.0385096
46	T1-C	B2-C	Musa textilis	Musa balbisiana	0.183378
47	T1-C	B2-S	Musa textilis	Musa balbisiana	0.0365929
48	T1-C	B1-C	Musa textilis	Musa balbisiana	0.200884
49	T1-C	B3-C	Musa textilis	Musa balbisiana	0.0526235
50	T1-C	B3-S	Musa textilis	Musa balbisiana	0.0704395
51	T1-C	B4-C	Musa textilis	Musa balbisiana	0.0810157
52	T1-C	B4-S	Musa textilis	Musa balbisiana	0.0854813
53	T1-S	B1-S	Musa textilis	Musa balbisiana	0.0674638
54	T1-S	B2-C	Musa textilis	Musa balbisiana	0.161224
55	T1-S	B2-S	Musa textilis	Musa balbisiana	0.0603779
56	T1-S	B1-C	Musa textilis	Musa balbisiana	0.179177
57	T1-S	B3-C	Musa textilis	Musa balbisiana	0.086156
58	T1-S	B3-S	Musa textilis	Musa balbisiana	0.103681
59	T1-S	B4-C	Musa textilis	Musa balbisiana	0.113876
60	T1-S	B4-S	Musa textilis	Musa balbisiana	0.11819
61	T1-C	W3-C	Musa textilis	Williams Hybrid	0.0307345
62	T1-C	W3-S	Musa textilis	Williams Hybrid	0.0695634
63	T1-C	W4-S	Musa textilis	Williams Hybrid	0.171524
64	T1-C	W2-C	Musa textilis	Williams Hybrid	0.0224356
65	T1-C	W4-C	Musa textilis	Williams Hybrid	0.192636
66	T1-C	W1-C	Musa textilis	Williams Hybrid	0.0666321
67	T1-C	W1-S	Musa textilis	Williams Hybrid	0.173836
68	T1-C	W2-S	Musa textilis	Williams Hybrid	0.0757607
69	T1-S	W3-C	Musa textilis	Williams Hybrid	0.0400698
70	T1-S	W3-S	Musa textilis	Williams Hybrid	0.0406287
71	T1-S	W4-S	Musa textilis	Williams Hybrid	0.144285
72	T1-S	W2-C	Musa textilis	Williams Hybrid	0.0435208
73	T1-S	W4-C	Musa textilis	Williams Hybrid	0.168297
74	T1-S	W1-C	Musa textilis	Williams Hybrid	0.0477611
75	T1-S	W1-S	Musa textilis	Williams Hybrid	0.147522
76	T1-S	W2-S	Musa textilis	Williams Hybrid	0.109
0	W3-S	W3-C	Williams Hybrid	Williams Hybrid	0.0511222
1	W4-S	W3-C	Williams Hybrid	Williams Hybrid	0.159907
2	W4-S	W3-S	Williams Hybrid	Williams Hybrid	0.120837
3	WCM-B	W3-C	Williams Hybrid	Williams Hybrid	0.0268093
4	WCM-B	W3-S	Williams Hybrid	Williams Hybrid	0.0653405
5	WCM-B	W4-S	Williams Hybrid	Williams Hybrid	0.167934
6	W4-C	W3-C	Williams Hybrid	Williams Hybrid	0.180983
7	W4-C	W3-S	Williams Hybrid	Williams Hybrid	0.145084
8	W4-C	W4-S	Williams Hybrid	Williams Hybrid	0.0781943
9	W4-C	W2-C	Williams Hybrid	Williams Hybrid	0.191682
10	WCM16	W3-C	Williams Hybrid	Williams Hybrid	0.0548987
11	WCM16	W3-S	Williams Hybrid	Williams Hybrid	0.0363656
12	WCM16	W4-S	Williams Hybrid	Williams Hybrid	0.116561
13	WCM16	W2-C	Williams Hybrid	Williams Hybrid	0.0613306
14	WCM16	W4-C	Williams Hybrid	Williams Hybrid	0.143602
15	WSMB	W3-C	Williams Hybrid	Williams Hybrid	0.160302
16	WSMB	W3-S	Williams Hybrid	Williams Hybrid	0.124895
17	WSMB	W4-S	Williams Hybrid	Williams Hybrid	0.0669196
18	WSMB	W2-C	Williams Hybrid	Williams Hybrid	0.171953
19	WSMB	W4-C	Williams Hybrid	Williams Hybrid	0.0388041
20	WSMB	W1-C	Williams Hybrid	Williams Hybrid	0.128602
21	WSM16	W3-C	Williams Hybrid	Williams Hybrid	0.0955078
22	WSM16	W3-S	Williams Hybrid	Williams Hybrid	0.141512
23	WSM16	W4-S	Williams Hybrid	Williams Hybrid	0.239098
24	WSM16	W2-C	Williams Hybrid	Williams Hybrid	0.0803596
25	WSM16	W4-C	Williams Hybrid	Williams Hybrid	0.257088
26	WSM16	W1-C	Williams Hybrid	Williams Hybrid	0.139967
27	WSM16	W1-S	Williams Hybrid	Williams Hybrid	0.239424
28	W3-C	BB1-C	Williams Hybrid	Thai Black	0.0650047
29	W3-C	BB1-S	Williams Hybrid	Thai Black	0.0628856
30	W3-C	BB2-C	Williams Hybrid	Thai Black	0.033673
31	W3-C	BB2-S	Williams Hybrid	Thai Black	0.05329
32	W3-C	BB3-C	Williams Hybrid	Thai Black	0.0893229
33	W3-C	BB4-C	Williams Hybrid	Thai Black	0.110682
34	W3-C	BB4-S	Williams Hybrid	Thai Black	0.0858977
35	W3-C	BB3-S	Williams Hybrid	Thai Black	0.0892971
36	W3-S	BB1-C	Williams Hybrid	Thai Black	0.111875
37	W3-S	BB1-S	Williams Hybrid	Thai Black	0.106936
38	W3-S	BB2-C	Williams Hybrid	Thai Black	0.0772082
39	W3-S	BB2-S	Williams Hybrid	Thai Black	0.0968799
40	W3-S	BB3-C	Williams Hybrid	Thai Black	0.135256
41	W3-S	BB4-C	Williams Hybrid	Thai Black	0.156412
42	W3-S	BB4-S	Williams Hybrid	Thai Black	0.130301
43	W3-S	BB3-S	Williams Hybrid	Thai Black	0.134786
44	W4-S	BB1-C	Williams Hybrid	Thai Black	0.212857
45	W4-S	BB1-S	Williams Hybrid	Thai Black	0.205383
46	W4-S	BB2-C	Williams Hybrid	Thai Black	0.18214
47	W4-S	BB2-S	Williams Hybrid	Thai Black	0.19731
48	W4-S	BB3-C	Williams Hybrid	Thai Black	0.233649
49	W4-S	BB4-C	Williams Hybrid	Thai Black	0.25337
50	W4-S	BB4-S	Williams Hybrid	Thai Black	0.226808
51	W4-S	BB3-S	Williams Hybrid	Thai Black	0.23354
52	WCM-B	BB1-C	Williams Hybrid	Thai Black	0.052203
53	WCM-B	BB1-S	Williams Hybrid	Thai Black	0.0465254
54	WCM-B	BB2-C	Williams Hybrid	Thai Black	0.0245961
55	WCM-B	BB2-S	Williams Hybrid	Thai Black	0.0371189
56	WCM-B	BB3-C	Williams Hybrid	Thai Black	0.0743503
57	WCM-B	BB4-C	Williams Hybrid	Thai Black	0.0954479
58	WCM-B	BB4-S	Williams Hybrid	Thai Black	0.0695179
59	WCM-B	BB3-S	Williams Hybrid	Thai Black	0.0741055
60	W4-C	BB1-C	Williams Hybrid	Thai Black	0.232345
61	W4-C	BB1-S	Williams Hybrid	Thai Black	0.226152
62	W4-C	BB2-C	Williams Hybrid	Thai Black	0.205318
63	W4-C	BB2-S	Williams Hybrid	Thai Black	0.217082
64	W4-C	BB3-C	Williams Hybrid	Thai Black	0.252228
65	W4-C	BB4-C	Williams Hybrid	Thai Black	0.270517
66	W4-C	BB4-S	Williams Hybrid	Thai Black	0.245336
67	W4-C	BB3-S	Williams Hybrid	Thai Black	0.251849
68	WCM16	BB1-C	Williams Hybrid	Thai Black	0.111063
69	WCM16	BB1-S	Williams Hybrid	Thai Black	0.104703
70	WCM16	BB2-C	Williams Hybrid	Thai Black	0.0773787
71	WCM16	BB2-S	Williams Hybrid	Thai Black	0.0945769
72	WCM16	BB3-C	Williams Hybrid	Thai Black	0.133847
73	WCM16	BB4-C	Williams Hybrid	Thai Black	0.155043
74	WCM16	BB4-S	Williams Hybrid	Thai Black	0.126586
75	WCM16	BB3-S	Williams Hybrid	Thai Black	0.133714
76	WSMB	BB1-C	Williams Hybrid	Thai Black	0.214223
77	WSMB	BB1-S	Williams Hybrid	Thai Black	0.206992
78	WSMB	BB2-C	Williams Hybrid	Thai Black	0.185398
79	WSMB	BB2-S	Williams Hybrid	Thai Black	0.198355
80	WSMB	BB3-C	Williams Hybrid	Thai Black	0.234513
81	WSMB	BB4-C	Williams Hybrid	Thai Black	0.253489
82	WSMB	BB4-S	Williams Hybrid	Thai Black	0.227331
83	WSMB	BB3-S	Williams Hybrid	Thai Black	0.234145
84	WSM16	BB1-C	Williams Hybrid	Thai Black	0.0317595
85	WSM16	BB1-S	Williams Hybrid	Thai Black	0.0372966
86	WSM16	BB2-C	Williams Hybrid	Thai Black	0.0662632
87	WSM16	BB2-S	Williams Hybrid	Thai Black	0.0463167
88	WSM16	BB3-C	Williams Hybrid	Thai Black	0.0115732
89	WSM16	BB4-C	Williams Hybrid	Thai Black	0.0179576
90	WSM16	BB4-S	Williams Hybrid	Thai Black	0.0194671
91	WSM16	BB3-S	Williams Hybrid	Thai Black	0.0124205
92	W3-C	D1-C	Williams Hybrid	Dwarf Cavendish	0.084476
93	W3-C	D1-S	Williams Hybrid	Dwarf Cavendish	0.0987987
94	W3-C	D2-C	Williams Hybrid	Dwarf Cavendish	0.11359
95	W3-C	D2-S	Williams Hybrid	Dwarf Cavendish	0.10154
96	W3-C	D3-C	Williams Hybrid	Dwarf Cavendish	0.0700077
97	W3-C	D3-S	Williams Hybrid	Dwarf Cavendish	0.100338
98	W3-C	D4-C	Williams Hybrid	Dwarf Cavendish	0.112654
99	W3-C	D4-S	Williams Hybrid	Dwarf Cavendish	0.110157
100	W3-S	D1-C	Williams Hybrid	Dwarf Cavendish	0.131175
101	W3-S	D1-S	Williams Hybrid	Dwarf Cavendish	0.144558
102	W3-S	D2-C	Williams Hybrid	Dwarf Cavendish	0.159398
103	W3-S	D2-S	Williams Hybrid	Dwarf Cavendish	0.147023
104	W3-S	D3-C	Williams Hybrid	Dwarf Cavendish	0.0390303
105	W3-S	D3-S	Williams Hybrid	Dwarf Cavendish	0.14579
106	W3-S	D4-C	Williams Hybrid	Dwarf Cavendish	0.158263
107	W3-S	D4-S	Williams Hybrid	Dwarf Cavendish	0.155834
108	W4-S	D1-C	Williams Hybrid	Dwarf Cavendish	0.229867
109	W4-S	D1-S	Williams Hybrid	Dwarf Cavendish	0.242359
110	W4-S	D2-C	Williams Hybrid	Dwarf Cavendish	0.256659
111	W4-S	D2-S	Williams Hybrid	Dwarf Cavendish	0.244894
112	W4-S	D3-C	Williams Hybrid	Dwarf Cavendish	0.104813
113	W4-S	D3-S	Williams Hybrid	Dwarf Cavendish	0.243196
114	W4-S	D4-C	Williams Hybrid	Dwarf Cavendish	0.255479
115	W4-S	D4-S	Williams Hybrid	Dwarf Cavendish	0.25294
116	WCM-B	D1-C	Williams Hybrid	Dwarf Cavendish	0.0702143
117	WCM-B	D1-S	Williams Hybrid	Dwarf Cavendish	0.0836721
118	WCM-B	D2-C	Williams Hybrid	Dwarf Cavendish	0.0985796
119	WCM-B	D2-S	Williams Hybrid	Dwarf Cavendish	0.0863183
120	WCM-B	D3-C	Williams Hybrid	Dwarf Cavendish	0.0811872
121	WCM-B	D3-S	Williams Hybrid	Dwarf Cavendish	0.0847808
122	WCM-B	D4-C	Williams Hybrid	Dwarf Cavendish	0.0974751
123	WCM-B	D4-S	Williams Hybrid	Dwarf Cavendish	0.0948837
124	W4-C	D1-C	Williams Hybrid	Dwarf Cavendish	0.248735
125	W4-C	D1-S	Williams Hybrid	Dwarf Cavendish	0.260417
126	W4-C	D2-C	Williams Hybrid	Dwarf Cavendish	0.273783
127	W4-C	D2-S	Williams Hybrid	Dwarf Cavendish	0.262639
128	W4-C	D3-C	Williams Hybrid	Dwarf Cavendish	0.13035
129	W4-C	D3-S	Williams Hybrid	Dwarf Cavendish	0.260964
130	W4-C	D4-C	Williams Hybrid	Dwarf Cavendish	0.272703
131	W4-C	D4-S	Williams Hybrid	Dwarf Cavendish	0.270584
132	WCM16	D1-C	Williams Hybrid	Dwarf Cavendish	0.129703
133	WCM16	D1-S	Williams Hybrid	Dwarf Cavendish	0.14319
134	WCM16	D2-C	Williams Hybrid	Dwarf Cavendish	0.158042
135	WCM16	D2-S	Williams Hybrid	Dwarf Cavendish	0.145869
136	WCM16	D3-C	Williams Hybrid	Dwarf Cavendish	0.0283653
137	WCM16	D3-S	Williams Hybrid	Dwarf Cavendish	0.144366
138	WCM16	D4-C	Williams Hybrid	Dwarf Cavendish	0.15684
139	WCM16	D4-S	Williams Hybrid	Dwarf Cavendish	0.15426
140	WSMB	D1-C	Williams Hybrid	Dwarf Cavendish	0.230765
141	WSMB	D1-S	Williams Hybrid	Dwarf Cavendish	0.243091
142	WSMB	D2-C	Williams Hybrid	Dwarf Cavendish	0.256688
143	WSMB	D2-S	Williams Hybrid	Dwarf Cavendish	0.245317
144	WSMB	D3-C	Williams Hybrid	Dwarf Cavendish	0.11727
145	WSMB	D3-S	Williams Hybrid	Dwarf Cavendish	0.24382
146	WSMB	D4-C	Williams Hybrid	Dwarf Cavendish	0.255562
147	WSMB	D4-S	Williams Hybrid	Dwarf Cavendish	0.25336
148	WSM16	D1-C	Williams Hybrid	Dwarf Cavendish	0.0153518
149	WSM16	D1-S	Williams Hybrid	Dwarf Cavendish	0.00965142
150	WSM16	D2-C	Williams Hybrid	Dwarf Cavendish	0.0205706
151	WSM16	D2-S	Williams Hybrid	Dwarf Cavendish	0.011318
152	WSM16	D3-C	Williams Hybrid	Dwarf Cavendish	0.160107
153	WSM16	D3-S	Williams Hybrid	Dwarf Cavendish	0.0113614
154	WSM16	D4-C	Williams Hybrid	Dwarf Cavendish	0.019122
155	WSM16	D4-S	Williams Hybrid	Dwarf Cavendish	0.0166867
156	W3-C	F1-C	Williams Hybrid	FHIA-25	0.0282899
157	W3-C	F1-S	Williams Hybrid	FHIA-25	0.0363419
158	W3-C	F2-C	Williams Hybrid	FHIA-25	0.0186364
159	W3-C	F2-S	Williams Hybrid	FHIA-25	0.0418769
160	W3-C	F3-C	Williams Hybrid	FHIA-25	0.0566221
161	W3-C	F3-S	Williams Hybrid	FHIA-25	0.114385
162	W3-S	F1-C	Williams Hybrid	FHIA-25	0.033953
163	W3-S	F1-S	Williams Hybrid	FHIA-25	0.0648053
164	W3-S	F2-C	Williams Hybrid	FHIA-25	0.0460925
165	W3-S	F2-S	Williams Hybrid	FHIA-25	0.085314
166	W3-S	F3-C	Williams Hybrid	FHIA-25	0.0998236
167	W3-S	F3-S	Williams Hybrid	FHIA-25	0.160004
168	W4-S	F1-C	Williams Hybrid	FHIA-25	0.140912
169	W4-S	F1-S	Williams Hybrid	FHIA-25	0.167625
170	W4-S	F2-C	Williams Hybrid	FHIA-25	0.152236
171	W4-S	F2-S	Williams Hybrid	FHIA-25	0.188398
172	W4-S	F3-C	Williams Hybrid	FHIA-25	0.197645
173	W4-S	F3-S	Williams Hybrid	FHIA-25	0.257431
174	WCM-B	F1-C	Williams Hybrid	FHIA-25	0.0385209
175	WCM-B	F1-S	Williams Hybrid	FHIA-25	0.0307118
176	WCM-B	F2-C	Williams Hybrid	FHIA-25	0.0283829
177	WCM-B	F2-S	Williams Hybrid	FHIA-25	0.0306064
178	WCM-B	F3-C	Williams Hybrid	FHIA-25	0.0388578
179	WCM-B	F3-S	Williams Hybrid	FHIA-25	0.0992801
180	W4-C	F1-C	Williams Hybrid	FHIA-25	0.163685
181	W4-C	F1-S	Williams Hybrid	FHIA-25	0.191894
182	W4-C	F2-C	Williams Hybrid	FHIA-25	0.174596
183	W4-C	F2-S	Williams Hybrid	FHIA-25	0.210999
184	W4-C	F3-C	Williams Hybrid	FHIA-25	0.218039
185	W4-C	F3-S	Williams Hybrid	FHIA-25	0.274552
186	WCM16	F1-C	Williams Hybrid	FHIA-25	0.0412745
187	WCM16	F1-S	Williams Hybrid	FHIA-25	0.0648777
188	WCM16	F2-C	Williams Hybrid	FHIA-25	0.0495672
189	WCM16	F2-S	Williams Hybrid	FHIA-25	0.0849255
190	WCM16	F3-C	Williams Hybrid	FHIA-25	0.0949003
191	WCM16	F3-S	Williams Hybrid	FHIA-25	0.158747
192	WSMB	F1-C	Williams Hybrid	FHIA-25	0.143476
193	WSMB	F1-S	Williams Hybrid	FHIA-25	0.171896
194	WSMB	F2-C	Williams Hybrid	FHIA-25	0.15435
195	WSMB	F2-S	Williams Hybrid	FHIA-25	0.191221
196	WSMB	F3-C	Williams Hybrid	FHIA-25	0.199849
197	WSMB	F3-S	Williams Hybrid	FHIA-25	0.257404
198	WSM16	F1-C	Williams Hybrid	FHIA-25	0.113902
199	WSM16	F1-S	Williams Hybrid	FHIA-25	0.0815819
200	WSM16	F2-C	Williams Hybrid	FHIA-25	0.0993132
201	WSM16	F2-S	Williams Hybrid	FHIA-25	0.0572534
202	WSM16	F3-C	Williams Hybrid	FHIA-25	0.0474594
203	WSM16	F3-S	Williams Hybrid	FHIA-25	0.0201232
204	W3-C	B1-S	Williams Hybrid	Musa balbisiana	0.0420577
205	W3-C	B2-C	Williams Hybrid	Musa balbisiana	0.159472
206	W3-C	B2-S	Williams Hybrid	Musa balbisiana	0.0342888
207	W3-C	B1-C	Williams Hybrid	Musa balbisiana	0.177992
208	W3-C	B3-C	Williams Hybrid	Musa balbisiana	0.0709169
209	W3-C	B3-S	Williams Hybrid	Musa balbisiana	0.0897445
210	W3-C	B4-C	Williams Hybrid	Musa balbisiana	0.100607
211	W3-C	B4-S	Williams Hybrid	Musa balbisiana	0.105412
212	W3-S	B1-S	Williams Hybrid	Musa balbisiana	0.0869465
213	W3-S	B2-C	Williams Hybrid	Musa balbisiana	0.138213
214	W3-S	B2-S	Williams Hybrid	Musa balbisiana	0.0770161
215	W3-S	B1-C	Williams Hybrid	Musa balbisiana	0.156409
216	W3-S	B3-C	Williams Hybrid	Musa balbisiana	0.116784
217	W3-S	B3-S	Williams Hybrid	Musa balbisiana	0.135646
218	W3-S	B4-C	Williams Hybrid	Musa balbisiana	0.146421
219	W3-S	B4-S	Williams Hybrid	Musa balbisiana	0.15061
220	W4-S	B1-S	Williams Hybrid	Musa balbisiana	0.188172
221	W4-S	B2-C	Williams Hybrid	Musa balbisiana	0.129757
222	W4-S	B2-S	Williams Hybrid	Musa balbisiana	0.18025
223	W4-S	B1-C	Williams Hybrid	Musa balbisiana	0.143015
224	W4-S	B3-C	Williams Hybrid	Musa balbisiana	0.216823
225	W4-S	B3-S	Williams Hybrid	Musa balbisiana	0.233891
226	W4-S	B4-C	Williams Hybrid	Musa balbisiana	0.24433
227	W4-S	B4-S	Williams Hybrid	Musa balbisiana	0.248114
228	WCM-B	B1-S	Williams Hybrid	Musa balbisiana	0.0349894
229	WCM-B	B2-C	Williams Hybrid	Musa balbisiana	0.176002
230	WCM-B	B2-S	Williams Hybrid	Musa balbisiana	0.0321831
231	WCM-B	B1-C	Williams Hybrid	Musa balbisiana	0.19408
232	WCM-B	B3-C	Williams Hybrid	Musa balbisiana	0.0558472
233	WCM-B	B3-S	Williams Hybrid	Musa balbisiana	0.0747905
234	WCM-B	B4-C	Williams Hybrid	Musa balbisiana	0.0854658
235	WCM-B	B4-S	Williams Hybrid	Musa balbisiana	0.0902187
236	W4-C	B1-S	Williams Hybrid	Musa balbisiana	0.206155
237	W4-C	B2-C	Williams Hybrid	Musa balbisiana	0.145571
238	W4-C	B2-S	Williams Hybrid	Musa balbisiana	0.198061
239	W4-C	B1-C	Williams Hybrid	Musa balbisiana	0.15316
240	W4-C	B3-C	Williams Hybrid	Musa balbisiana	0.235913
241	W4-C	B3-S	Williams Hybrid	Musa balbisiana	0.25201
242	W4-C	B4-C	Williams Hybrid	Musa balbisiana	0.262373
243	W4-C	B4-S	Williams Hybrid	Musa balbisiana	0.265899
244	WCM16	B1-S	Williams Hybrid	Musa balbisiana	0.0867656
245	WCM16	B2-C	Williams Hybrid	Musa balbisiana	0.140475
246	WCM16	B2-S	Williams Hybrid	Musa balbisiana	0.0781588
247	WCM16	B1-C	Williams Hybrid	Musa balbisiana	0.159305
248	WCM16	B3-C	Williams Hybrid	Musa balbisiana	0.11557
249	WCM16	B3-S	Williams Hybrid	Musa balbisiana	0.134165
250	WCM16	B4-C	Williams Hybrid	Musa balbisiana	0.145119
251	WCM16	B4-S	Williams Hybrid	Musa balbisiana	0.149402
252	WSMB	B1-S	Williams Hybrid	Musa balbisiana	0.187796
253	WSMB	B2-C	Williams Hybrid	Musa balbisiana	0.130059
254	WSMB	B2-S	Williams Hybrid	Musa balbisiana	0.17926
255	WSMB	B1-C	Williams Hybrid	Musa balbisiana	0.140344
256	WSMB	B3-C	Williams Hybrid	Musa balbisiana	0.218023
257	WSMB	B3-S	Williams Hybrid	Musa balbisiana	0.234544
258	WSMB	B4-C	Williams Hybrid	Musa balbisiana	0.244758
259	WSMB	B4-S	Williams Hybrid	Musa balbisiana	0.248558
260	WSM16	B1-S	Williams Hybrid	Musa balbisiana	0.0625477
261	WSM16	B2-C	Williams Hybrid	Musa balbisiana	0.2465
262	WSM16	B2-S	Williams Hybrid	Musa balbisiana	0.0740548
263	WSM16	B1-C	Williams Hybrid	Musa balbisiana	0.263801
264	WSM16	B3-C	Williams Hybrid	Musa balbisiana	0.0265148
265	WSM16	B3-S	Williams Hybrid	Musa balbisiana	0.0130074
266	WSM16	B4-C	Williams Hybrid	Musa balbisiana	0.0121828
267	WSM16	B4-S	Williams Hybrid	Musa balbisiana	0.0143847
268	W3-C	T1-C	Williams Hybrid	Musa textilis	0.0307345
269	W3-C	T1-S	Williams Hybrid	Musa textilis	0.0400698
270	W3-S	T1-C	Williams Hybrid	Musa textilis	0.0695634
271	W3-S	T1-S	Williams Hybrid	Musa textilis	0.0406287
272	W4-S	T1-C	Williams Hybrid	Musa textilis	0.171524
273	W4-S	T1-S	Williams Hybrid	Musa textilis	0.144285
274	WCM-B	T1-C	Williams Hybrid	Musa textilis	0.0224356
275	WCM-B	T1-S	Williams Hybrid	Musa textilis	0.0435208
276	W4-C	T1-C	Williams Hybrid	Musa textilis	0.192636
277	W4-C	T1-S	Williams Hybrid	Musa textilis	0.168297
278	WCM16	T1-C	Williams Hybrid	Musa textilis	0.0666321
279	WCM16	T1-S	Williams Hybrid	Musa textilis	0.0477611
280	WSMB	T1-C	Williams Hybrid	Musa textilis	0.173836
281	WSMB	T1-S	Williams Hybrid	Musa textilis	0.147522
282	WSM16	T1-C	Williams Hybrid	Musa textilis	0.0757607
283	WSM16	T1-S	Williams Hybrid	Musa textilis	0.109
