# Supplementary material for: Diverse banana endophytes reveal potential genotype-driven community structure affected by domestication
Source: Front Microbiol. 2026 Jun 24;17:1830341. doi: 10.3389/fmicb.2026.1830341 (PMC13341605; doi:10.3389/fmicb.2026.1830341)
Supplement: Supplementary file 3 [file Table_11.xlsx]

## Sheet: Sheet1
Pathway ID	baseMean	Wild_Mean	Domesticated_Mean	log2FoldChange	lfcSE	stat	pvalue	padj	Pathway name based on MetaCyc
PWY-5005	116.282	20.4779	312.564	3.2422	0.72692	4.46019	8.18856e-06	0.00318774	biotin biosynthesis II
PWY-7002	22.4077	1.0034	39.9204	5.25086	1.20447	4.35947	1.30378e-05	0.00318774	4-hydroxyacetophenone degradation
PWY-7644	18.5668	2.65917	31.5822	3.56776	0.862268	4.13764	3.5089e-05	0.00571951	heparin degradation
PWY-6210	217.886	72.3947	336.925	2.2178	0.55614	3.98784	6.66773e-05	0.0081513	2-aminophenol degradation
PWY-6505	409.63	150.786	621.412	2.04276	0.525298	3.88876	0.000100757	0.00985404	L-tryptophan degradation XII
PWY-5654	432.407	168.475	648.351	1.94516	0.517263	3.76048	0.000169588	0.0138214	2-amino-3-carboxymuconate semialdehyde degradation to 2-hydroxypentadienoate
PWY-7332	1179.44	446.338	1779.25	1.9953	0.55282	3.60932	0.000307	0.0199479	superpathway of UDP-N-acetylglucosamine-derived O-antigen building blocks biosynthesis
PWY-5647	342.061	136.514	510.236	1.9024	0.52941	3.59344	0.000326346	0.0199479	2-nitrobenzoate degradation I
PWY-7456	272.37	83.3961	426.985	2.35704	0.668633	3.52516	0.000423227	0.0203461	β-(1,4)-mannan degradation
PWY-5419	857.751	368.639	1257.93	1.77123	0.506822	3.49478	0.000474445	0.0203461	catechol degradation to 2-hydroxypentadienoate II
PWY-7090	296.896	126.404	436.389	1.78845	0.51528	3.47082	0.000518864	0.0203461	UDP-2,3-diacetamido-2,3-dideoxy-α-D-mannuronate biosynthesis
PWY-5430	852.364	377.392	1240.98	1.71775	0.49669	3.4584	0.0005434	0.0203461	meta cleavage pathway of aromatic compounds
PWY-5304	274.411	105.094	412.943	1.97482	0.576092	3.42796	0.00060813	0.0203461	superpathway of sulfur oxidation
PWY-6478	575.981	236.172	854.006	1.85416	0.544701	3.40399	0.000664083	0.0203461	GDP-D-glycero-α-D-manno-heptose biosynthesis
PWY-5420	861.046	393.353	1243.7	1.66105	0.490223	3.38836	0.000703131	0.0203461	catechol degradation II (meta-cleavage pathway)
PWY-5266	825.391	398.531	1174.64	1.55952	0.46048	3.38672	0.00070733	0.0203461	p-cymene degradation
PWY-5273	825.391	398.531	1174.64	1.55952	0.46048	3.38672	0.00070733	0.0203461	p-cumate degradation
PWY-5655	468.464	205.384	683.711	1.73515	0.516879	3.35698	0.000787989	0.021407	L-tryptophan degradation IX
PWY-5415	950.075	465.796	1346.3	1.53131	0.460336	3.32651	0.000879424	0.0226336	catechol degradation I (meta-cleavage pathway)
PWY-5101	37491.9	36630	38197.1	0.0604154	0.0182777	3.30541	0.00094838	0.0231879	L-isoleucine biosynthesis II
P184-PWY	467.104	201.638	684.304	1.76378	0.546108	3.22973	0.00123906	0.0250624	protocatechuate degradation I (meta-cleavage pathway)
PWY-7527	50.0393	18.3631	176.107	2.05109	0.635665	3.22667	0.00125238	0.0250624	L-methionine salvage cycle III
PWY-6338	365.79	152.82	540.038	1.82256	0.568859	3.20389	0.00135586	0.0250624	superpathway of vanillin and vanillate degradation
PWY-7097	365.79	152.82	540.038	1.82256	0.568859	3.20389	0.00135586	0.0250624	vanillin and vanillate degradation I
PWY-7098	408.48	171.544	602.337	1.81316	0.56911	3.18596	0.00144273	0.0250624	vanillin and vanillate degradation II
PWY-6285	10.8444	1.49398	18.4948	3.69185	1.16009	3.18238	0.0014607	0.0250624	superpathway of fatty acids biosynthesis
PWY-6944	179.924	83.4623	258.847	1.6332	0.513211	3.18231	0.00146106	0.0250624	androstenedione degradation I
GALLATE-DEGRADATION-I-PWY	522.54	260.068	737.289	1.50386	0.473546	3.17575	0.00149451	0.0250624	gallate degradation II
ILEUSYN-PWY	33149.5	32264.6	33873.6	0.0701752	0.0221973	3.16143	0.00156994	0.0250624	L-isoleucine biosynthesis I
VALSYN-PWY	33149.5	32264.6	33873.6	0.0701752	0.0221973	3.16143	0.00156994	0.0250624	L-valine biosynthesis
PWY-6113	18.9879	2.7551	32.2693	3.58744	1.136	3.15795	0.00158882	0.0250624	superpathway of mycolate biosynthesis
PWY-6284	5.17367	0.648827	8.87582	4.12665	1.31729	3.13268	0.00173218	0.0264305	superpathway of unsaturated fatty acids biosynthesis
PWY-7295	725.054	315.764	1059.93	1.74783	0.559471	3.12407	0.00178366	0.0264305	L-arabinose degradation IV
PWY-4361	31.2702	11.9302	118.364	1.98284	0.637167	3.11196	0.00185849	0.0267294	S-methyl-5-thio-α-D-ribose 1-phosphate degradation I
METHYLGALLATE-DEGRADATION-PWY	633.012	323.639	886.135	1.45356	0.470245	3.09107	0.00199439	0.0273353	methylgallate degradation
P164-PWY	359.33	138.461	540.041	1.965	0.636254	3.08839	0.00201241	0.0273353	purine nucleobases degradation I
PWY-6107	584.155	275.786	836.456	1.60215	0.521922	3.0697	0.00214272	0.0283186	chlorosalicylate degradation
PWY-6731	148.178	61.9372	218.738	1.8183	0.594124	3.06047	0.00220987	0.0284375	starch degradation III
PWY-6339	835.15	427.725	1168.5	1.45023	0.47892	3.02812	0.00246079	0.0303543	syringate degradation
GALLATE-DEGRADATION-II-PWY	525.746	270.704	734.417	1.44037	0.476904	3.02026	0.00252559	0.0303543	gallate degradation I
PWY-7209	10.6864	2.80599	17.134	2.62949	0.871287	3.01793	0.00254504	0.0303543	superpathway of pyrimidine ribonucleosides degradation
PWY5F9-12	13.0744	4.70896	19.9189	2.09298	0.702955	2.9774	0.00290703	0.0338462	biphenyl degradation
PWY-1622	418.94	206.544	592.717	1.52055	0.514596	2.95484	0.0031283	0.0355754	formaldehyde assimilation I (serine pathway)
PWY-6572	5.06743	1.44214	27.6321	2.52355	0.856886	2.94503	0.00322923	0.0358885	chondroitin sulfate degradation I
PWY-5178	1027.9	549.488	1419.33	1.36931	0.468593	2.92217	0.00347601	0.0377726	toluene degradation IV (aerobic) (via catechol)
BRANCHED-CHAIN-AA-SYN-PWY	30134.9	29635.4	30543.5	0.0434255	0.014896	2.91523	0.00355421	0.0377828	superpathway of branched chain amino acid biosynthesis
PWY-5941	1575.99	885.059	2141.29	1.27445	0.441435	2.88706	0.00388857	0.0404577	glycogen degradation II
PWY-7111	55260.8	53989.4	56301	0.0605	0.0214404	2.82178	0.00477574	0.0486529	pyruvate fermentation to isobutanol
METHANOGENESIS-PWY	8.98453	2.80352	14.0417	2.31745	0.831236	2.78795	0.00530422	0.0529339
LIPASYN-PWY	424.703	162.902	638.904	1.97271	0.709274	2.78131	0.00541407	0.0529496
PWY-5656	6.87286	2.71382	10.2757	1.92691	0.694569	2.77425	0.00553288	0.052956
PWY-6876	708.14	398.071	961.833	1.27314	0.459864	2.76851	0.00563132	0.052956
PWY0-1277	486.979	277.106	658.694	1.24935	0.454553	2.74852	0.00598653	0.0552342
PWY-5184	6.74548	2.11336	10.5354	2.2909	0.848556	2.69976	0.00693887	0.0628353
PWY-5499	17.2019	7.59612	25.0611	1.73079	0.649415	2.66516	0.00769514	0.0660025
PWY-181	3385.2	1972.64	4540.93	1.20295	0.451388	2.66499	0.00769895	0.0660025
PWY-5677	132.472	59.8217	191.913	1.68245	0.631367	2.66478	0.00770393	0.0660025
PWY-7371	242.828	120.297	343.081	1.51143	0.56834	2.65938	0.00782852	0.0660025
PWY-1541	242.085	107.387	352.293	1.71463	0.646377	2.65268	0.00798564	0.0661861
PWY-1501	168.559	88.1772	234.326	1.41189	0.536579	2.63129	0.00850622	0.0693257
PWY490-3	330.645	185.346	449.527	1.27851	0.48989	2.60978	0.00906002	0.0726286
PWY-7374	210.279	100.952	299.728	1.56952	0.606449	2.58805	0.00965202	0.0761264
PWY-6957	399.904	219.688	547.353	1.31723	0.513202	2.56669	0.0102674	0.0796945
BENZCOA-PWY	12.0401	3.74515	18.8268	2.30695	0.910475	2.53379	0.0112836	0.0862141
PWY-7046	58.4096	27.679	83.5528	1.58341	0.628208	2.52051	0.0117183	0.0881579
PWY-6263	554.259	297.577	764.271	1.36043	0.542639	2.50707	0.0121738	0.0901967
PWY-6122	22970.3	22645.8	23235.9	0.036817	0.0148124	2.48556	0.0129349	0.0930171
PWY-6277	22970.3	22645.8	23235.9	0.036817	0.0148124	2.48556	0.0129349	0.0930171
PWY-6915	3.39538	1.62899	4.84061	1.66332	0.672444	2.47355	0.0133778	0.0948082
PWY-6891	1517.28	2362.67	825.59	-1.51693	0.618879	-2.45109	0.0142426	0.0994945
PWY-5180	1310.8	778.128	1746.62	1.16653	0.482515	2.4176	0.0156231	0.106107
PWY-5182	1310.8	778.128	1746.62	1.16653	0.482515	2.4176	0.0156231	0.106107
CHLOROPHYLL-SYN	227.913	127.023	310.459	1.28814	0.542762	2.37331	0.0176294	0.117102
TEICHOICACID-PWY	187.153	106.71	252.969	1.24542	0.525183	2.3714	0.017721	0.117102
PWY-7391	37.3596	19.4701	51.9964	1.40267	0.596559	2.35127	0.0187097	0.120972
PWY0-41	143.225	75.7362	198.444	1.39108	0.593274	2.34475	0.01904	0.120972
PWY-5837	1169.25	1769.69	677.989	-1.3844	0.59047	-2.34458	0.0190487	0.120972
P281-PWY	2015.8	1139.5	2732.78	1.2622	0.542333	2.32736	0.0199463	0.125048
CENTBENZCOA-PWY	19.5185	8.43438	28.5874	1.73671	0.749558	2.31698	0.0205049	0.126923
RUMP-PWY	1337.87	809.049	1770.54	1.12961	0.493032	2.29114	0.0219554	0.13294
HCAMHPDEG-PWY	217.422	138.044	282.367	1.03301	0.452013	2.28535	0.0222926	0.13294
PWY-6690	217.422	138.044	282.367	1.03301	0.452013	2.28535	0.0222926	0.13294
PWY-5862	1101.13	1659.03	644.659	-1.36403	0.59857	-2.27881	0.0226786	0.133612
PWY-5860	1100.86	1658.44	644.659	-1.36351	0.600459	-2.27078	0.0231604	0.133791
PWY-2201	2.00345	0.0630688	5.33893	4.10946	1.81238	2.26744	0.0233634	0.133791
PWY-5529	359.48	202.625	487.816	1.26693	0.560119	2.2619	0.0237037	0.133791
PWY-7347	137.814	62.5451	199.398	1.67152	0.739518	2.26029	0.0238033	0.133791
DENITRIFICATION-PWY	687.509	455.033	877.716	0.948023	0.42131	2.25018	0.0244376	0.135795
PWY-1361	242.707	106.428	354.209	1.73511	0.773845	2.24219	0.0249492	0.136323
PWY-5505	2934.4	1808.87	3855.3	1.09186	0.488882	2.23338	0.0255238	0.136323
PWY-5519	9.77445	3.4265	25.682	2.13964	0.958053	2.23333	0.0255275	0.136323
P23-PWY	2589.61	1665.1	3346.02	1.00683	0.451191	2.23151	0.0256476	0.136323
PWY-7221	22781	22525.7	22990	0.0289692	0.0130348	2.22246	0.0262522	0.138036
PWY-5103	29483.5	29163.5	29745.3	0.0284939	0.0128734	2.2134	0.02687	0.139781
PWY-1861	1632.2	1007.73	2143.13	1.08836	0.49415	2.20249	0.027631	0.142227
PWY-5863	1231.9	1811.73	757.488	-1.2583	0.57797	-2.1771	0.0294733	0.149086
PWY-5531	355.803	214.552	471.373	1.13512	0.522688	2.1717	0.0298781	0.149086
PWY-7159	355.803	214.552	471.373	1.13512	0.522688	2.1717	0.0298781	0.149086
CODH-PWY	232.935	123.857	322.18	1.37933	0.640188	2.15457	0.0311953	0.154086
NADSYN-PWY	945.124	565.448	1255.77	1.1513	0.540829	2.12876	0.0332738	0.162709
PWY-6728	647.13	394.491	853.835	1.11426	0.529309	2.10512	0.0352808	0.169733
LACTOSECAT-PWY	43.5684	23.5714	59.9296	1.32998	0.632209	2.1037	0.0354044	0.169733
PWY-5861	1213.34	1771.61	756.568	-1.22782	0.585106	-2.09845	0.035865	0.170272
PWY-5651	659.768	394.786	876.571	1.15107	0.550152	2.09228	0.0364131	0.170344
PWY-7528	3.97496	1.77057	50.2641	1.78551	0.854126	2.09045	0.036577	0.170344
P108-PWY	4019.52	2624.83	5160.63	0.975395	0.470151	2.07464	0.0380196	0.174339
P241-PWY	11.8177	6.45021	16.2092	1.33122	0.642179	2.07297	0.0381752	0.174339
SUCSYN-PWY	430.47	205.454	614.573	1.58045	0.763705	2.06945	0.0385043	0.174339
AEROBACTINSYN-PWY	200.988	1177.45	266.411	1.13637	0.557922	2.03679	0.0416709	0.184829
PWY-6749	255.248	157.565	335.171	1.09041	0.535696	2.03549	0.0418012	0.184829
PWY-5532	3.2205	1.06447	4.98453	2.26701	1.11458	2.03396	0.0419551	0.184829
PWY-6142	30.37	14.6027	43.2705	1.5693	0.781026	2.00928	0.044508	0.194325
PWY-6906	41.4436	22.7641	56.7269	1.32904	0.665019	1.99851	0.0456618	0.197598
PWY-5845	1449.72	2072.97	939.776	-1.14152	0.579945	-1.96832	0.0490313	0.208499
PWY-6948	7.28956	8.94959	21.7574	1.62981	0.828405	1.9674	0.0491369	0.208499
PWY-5850	1449.33	2072.11	939.776	-1.14092	0.581822	-1.96094	0.0498863	0.208499
PWY-5896	1449.33	2072.11	939.776	-1.14092	0.581822	-1.96094	0.0498863	0.208499
PWY-5741	320.458	206.834	413.422	0.999356	0.522016	1.91442	0.0555668	0.228951
PWY-6992	436.277	276.235	567.22	1.03926	0.543191	1.91325	0.0557161	0.228951
PWY-7024	32.8219	14.2337	48.0305	1.7496	0.929252	1.88281	0.0597266	0.243386
ECASYN-PWY	1112.44	1652.14	670.867	-1.30034	0.698946	-1.86043	0.0628245	0.249835
PWY-5897	1532.28	2143.56	1032.14	-1.05458	0.568739	-1.85425	0.0637041	0.249835
PWY-5898	1532.28	2143.56	1032.14	-1.05458	0.568739	-1.85425	0.0637041	0.249835
PWY-5899	1532.28	2143.56	1032.14	-1.05458	0.568739	-1.85425	0.0637041	0.249835
PWY-5840	1509.54	2109.95	1018.29	-1.05129	0.567306	-1.85313	0.0638637	0.249835
VALDEG-PWY	25.607	22.4433	63.637	1.44951	0.797993	1.81645	0.0693017	0.268957
PWY-7398	17.1498	10.3963	22.6753	1.13006	0.63068	1.79182	0.0731623	0.279286
PWY-5838	1600.12	2213.62	1098.16	-1.01152	0.565302	-1.78935	0.0735583	0.279286
PWY-5940	4.07905	2.29279	5.54053	1.31904	0.738212	1.7868	0.0739696	0.279286
PWY-5183	665.087	444.277	845.751	0.92865	0.520228	1.78508	0.0742478	0.279286
PWY-5744	23.8094	11.2397	34.0937	1.59464	0.913066	1.74647	0.08073	0.300339
PWY-6174	7.07159	3.012	10.3931	1.80344	1.03379	1.74449	0.0810731	0.300339
PWY-1882	285.006	173.683	376.089	1.11409	0.649423	1.71552	0.0862508	0.317118
P125-PWY	2277.93	1571.68	2855.78	0.861677	0.505568	1.70437	0.0883113	0.32227
PWY-4984	5442.41	3863.39	6734.34	0.801742	0.471416	1.70071	0.0889974	0.322368
PWY-5347	23694.4	24451.1	23075.3	-0.0833304	0.0494043	-1.6867	0.0916605	0.329573
PWY-6654	3.43439	1.85266	4.72853	1.35004	0.807682	1.6715	0.0946225	0.33774
P124-PWY	2773.04	2044.05	3369.5	0.721124	0.434367	1.66017	0.0968798	0.343291
PWY-6165	24.5588	15.4462	32.0147	1.057	0.638333	1.65588	0.0977461	0.343869
PWY-6486	10.2972	5.15548	49.8216	1.49245	0.91587	1.62954	0.103198	0.360455
P261-PWY	98.8783	65.6373	126.075	0.935257	0.580467	1.61122	0.107133	0.371546
MET-SAM-PWY	21521.9	22121.9	21031.1	-0.0727123	0.0452713	-1.60615	0.108242	0.372155
CRNFORCAT-PWY	333.765	231.06	417.796	0.854644	0.532996	1.60347	0.108831	0.372155
PWY-6641	322.244	215.77	409.359	0.925014	0.581628	1.59039	0.111748	0.379477
PWY0-845	21209.1	22024.6	20541.7	-0.100389	0.063315	-1.58555	0.112841	0.380548
PWY-3661	2052.28	1468.7	2529.76	0.784523	0.498109	1.575	0.115256	0.386027
PWY-621	20899.6	21564.5	20355.7	-0.0830599	0.0529353	-1.56908	0.116628	0.387253
PWY-7084	13.1021	7.37988	17.784	1.26961	0.810417	1.56661	0.117205	0.387253
PWY-6545	1122.72	810.041	1378.55	0.767207	0.492956	1.55634	0.119627	0.391978
P461-PWY	1747.8	2400.41	1213.85	-0.983841	0.633917	-1.552	0.120661	0.391978
PWY-6581	22.5417	33.6492	13.4538	-1.31656	0.850563	-1.54787	0.121654	0.391978
HSERMETANA-PWY	21799.9	21140.8	22339.1	0.0794673	0.0515741	1.54084	0.123357	0.391978
P122-PWY	2489.3	1813.85	3041.95	0.745961	0.48487	1.53848	0.123932	0.391978
HOMOSER-METSYN-PWY	20358.2	21294.2	19592.4	-0.12002	0.0780202	-1.53832	0.123972	0.391978
PWY-5177	22.6629	12.8025	30.7306	1.25787	0.818294	1.53719	0.124247	0.391978
PWY-6148	1.68818	0.912341	2.32296	1.35597	0.892369	1.51952	0.128632	0.401019
GLYCOCAT-PWY	23542	24595.1	22680.3	-0.116891	0.0769509	-1.51904	0.128753	0.401019
PWY-6121	25156.2	24973.6	25305.6	0.01878	0.0124186	1.51225	0.130469	0.402705
PWY-6167	0.540025	0.220075	0.801802	1.65351	1.09475	1.5104	0.130941	0.402705
P162-PWY	44.2619	25.1078	59.9335	1.25252	0.831403	1.50651	0.131936	0.403229
ALL-CHORISMATE-PWY	2423.12	3191.19	1794.69	-0.830451	0.552994	-1.50173	0.133166	0.40446
PWY-3941	15.9342	9.46517	36.1147	1.18725	0.803242	1.47807	0.13939	0.420751
P341-PWY	321.61	198.55	422.296	1.08929	0.739162	1.47368	0.140567	0.4217
PWY-5920	5312.98	4133.64	6277.89	0.602925	0.411482	1.46525	0.142852	0.425943
PWY-922	89.8936	64.5264	110.649	0.775644	0.530698	1.46155	0.143864	0.42636
HEXITOLDEGSUPER-PWY	1855.12	2441.26	1375.54	-0.827785	0.571165	-1.44929	0.147256	0.427938
PWY-5910	127.58	91.7582	156.889	0.772156	0.533949	1.44612	0.148142	0.427938
THREOCAT-PWY	552.02	757.442	383.946	-0.980002	0.681933	-1.4371	0.150691	0.427938
ARGDEG-PWY	1986.85	2673.9	1424.72	-0.908263	0.632659	-1.43563	0.151108	0.427938
ORNARGDEG-PWY	1986.85	2673.9	1424.72	-0.908263	0.632659	-1.43563	0.151108	0.427938
P621-PWY	150.289	105.521	186.917	0.825133	0.575003	1.43501	0.151286	0.427938
PWY-4722	231.7	152.133	296.8	0.965351	0.673153	1.43407	0.151552	0.427938
PWY0-1061	26786.8	27850.1	25916.8	-0.103776	0.0724417	-1.43254	0.151989	0.427938
PWY-7401	1.05258	0.404677	1.58269	1.71218	1.20015	1.42663	0.153686	0.427938
PWY-6919	17.6505	11.3929	22.7704	1.01243	0.710088	1.42578	0.153933	0.427938
PWY-3081	3.03273	1.69309	4.12881	1.33351	0.935491	1.42547	0.154023	0.427938
PWY-7287	1.37129	0.833431	1.81136	1.29415	0.921223	1.40482	0.160076	0.439244
PWY-7210	97.2261	66.862	122.07	0.868745	0.61927	1.40285	0.160661	0.439244
P163-PWY	105.31	74.0025	130.926	0.823912	0.587489	1.40243	0.160787	0.439244
PWY-7373	28.489	19.7434	35.6444	0.858288	0.632868	1.35619	0.17504	0.475524
PWY-7274	0.409638	0.068053	0.689116	1.97674	1.46873	1.34588	0.17834	0.481813
PWY-7402	1.24496	0.523375	1.83534	1.64884	1.23616	1.33385	0.182255	0.489684
METH-ACETATE-PWY	74.0455	50.0277	93.6964	0.905399	0.681201	1.32912	0.183808	0.49116
PWY-7198	67.9561	46.8938	85.1888	0.861664	0.652063	1.32144	0.186353	0.495255
GALACTARDEG-PWY	1645.21	2128.78	1249.57	-0.768669	0.592548	-1.29723	0.194553	0.511487
GLUCARGALACTSUPER-PWY	1645.21	2128.78	1249.57	-0.768669	0.592548	-1.29723	0.194553	0.511487
GLUCARDEG-PWY	1634.36	2111.61	1243.88	-0.763584	0.591365	-1.29122	0.196626	0.514173
PWY-6612	26024.7	26505.7	25631.2	-0.0483239	0.0379046	-1.27488	0.202351	0.521909
PWY-5384	21640.4	22799	20692.5	-0.139852	0.109709	-1.27475	0.202398	0.521909
PWY-5971	8458.32	6778.61	9832.63	0.536606	0.421313	1.27365	0.202787	0.521909
PWY-7377	1469.14	1073.35	1792.96	0.740099	0.586133	1.26268	0.206704	0.529205
PWY-7228	25317.9	25156.4	25450.1	0.0164683	0.013126	1.25463	0.209613	0.531252
PWY-6895	3797.48	4741.76	3024.89	-0.648567	0.517011	-1.25446	0.209676	0.531252
PWY-6397	28.7608	20.9324	35.1658	0.743804	0.596772	1.24638	0.212625	0.531517
FERMENTATION-PWY	25944.9	26792.8	25251.2	-0.0854947	0.0686305	-1.24573	0.212865	0.531517
PWY-5743	26.4179	15.6143	35.2573	1.17222	0.941358	1.24524	0.213042	0.531517
PWY-6470	34.5513	25.0479	78.8934	0.757814	0.61356	1.23511	0.216789	0.538122
PWY-6350	0.877602	0.464183	3.27859	1.43607	1.16796	1.22956	0.218861	0.538165
PWY0-1415	2516.77	3134.84	2011.08	-0.64046	0.52105	-1.22917	0.219008	0.538165
PWY-2941	52.828	39.6886	124.135	0.679813	0.56434	1.20462	0.228352	0.55832
PWY-6396	3860.82	3079.84	4499.8	0.547067	0.462965	1.18166	0.237341	0.576664
BIOTIN-BIOSYNTHESIS-PWY	31063.2	32244.4	30096.8	-0.0994109	0.0842847	-1.17947	0.238213	0.576664
HISDEG-PWY	25610	26462.3	24912.6	-0.0869762	0.0743238	-1.17023	0.241907	0.581146
PWY-7446	129.048	696.034	152.501	0.602823	0.51965	1.16006	0.246026	0.581146
PWY-1422	3.9273	3.00423	11.947	0.669955	0.580179	1.15474	0.248197	0.581146
PWYG-321	51938.6	53021.2	51053	-0.0544977	0.0472012	-1.15458	0.248261	0.581146
PWY-5088	82.0872	60.0255	100.138	0.73808	0.639376	1.15438	0.248346	0.581146
PWY-1269	21694.6	22003.1	21442.2	-0.0372454	0.0323155	-1.15255	0.249093	0.581146
PWY-6956	31.3447	34.6742	41.0098	1.0671	0.928155	1.1497	0.250267	0.581146
KDO-NAGLIPASYN-PWY	3580.12	4555.87	2781.78	-0.711745	0.619391	-1.1491	0.250513	0.581146
PWY-5198	9.65725	7.06854	24.6898	0.750552	0.653504	1.1485	0.25076	0.581146
PWY-5265	28.7725	30.807	93.6297	0.868337	0.760833	1.1413	0.253746	0.583427
PWY-6629	345.525	486.342	230.311	-1.07815	0.945825	-1.13991	0.254324	0.583427
PWY0-1533	25110.5	25820.9	24529.3	-0.0738784	0.0649473	-1.13751	0.255324	0.583427
ORNDEG-PWY	26391.6	28092.6	24999.9	-0.168215	0.149735	-1.12342	0.261259	0.592365
PWY-6349	2.52876	1.2459	5.50602	1.51342	1.34828	1.12248	0.261658	0.592365
FOLSYN-PWY	26915.6	27321.1	26583.9	-0.0394043	0.0353331	-1.11522	0.264755	0.594625
PWY-6737	26782.1	27880.2	25883.6	-0.107168	0.0964039	-1.11166	0.266286	0.594625
PWY-6383	198.937	154.566	235.241	0.606846	0.545915	1.11161	0.266304	0.594625
PYRIDOXSYN-PWY	21025.6	21684.7	20486.4	-0.0819081	0.0746042	-1.0979	0.272247	0.603475
PWY0-1241	19338.8	20469.3	18413.8	-0.152628	0.13916	-1.09678	0.272736	0.603475
SER-GLYSYN-PWY	35505.9	35023.8	35900.3	0.0358425	0.0328894	1.08979	0.275806	0.607518
PWY-5427	16.7626	19.5315	21.6185	0.991102	0.921851	1.07512	0.28232	0.616173
PWY-3801	38.4072	30.2821	90.6146	0.57505	0.535949	1.07296	0.283291	0.616173
P4-PWY	26630	27082.1	26260.2	-0.0442659	0.0412752	-1.07246	0.283515	0.616173
ASPASN-PWY	28052.2	29090.3	27202.8	-0.0967308	0.0907135	-1.06633	0.286273	0.619414
AST-PWY	20616.3	22242.5	19285.8	-0.20575	0.195101	-1.05458	0.291617	0.628196
PWY-7007	169.437	129.214	202.347	0.647618	0.616383	1.05067	0.293408	0.629085
PWY1G-0	114.641	88.8562	135.738	0.613342	0.585205	1.04808	0.294602	0.629085
PWY-6519	35958.3	37202.1	34940.7	-0.0904551	0.0871928	-1.03741	0.299543	0.634395
PWY-5705	2401.31	1904.78	2807.56	0.559739	0.541213	1.03423	0.301029	0.634395
PWY-5676	1321.6	1067.14	1529.79	0.519489	0.503061	1.03266	0.301765	0.634395
ARGORNPROST-PWY	25306.5	26948.6	23962.9	-0.169372	0.16419	-1.03156	0.302278	0.634395
PWY0-1586	30285.9	31446.2	29336.6	-0.100168	0.0988152	-1.01369	0.310732	0.648884
PWY-7323	6815.32	5685.42	7739.79	0.445028	0.440022	1.01138	0.311836	0.648884
PWY-6125	24760.1	24625.9	24869.9	0.0139936	0.013934	1.00428	0.315244	0.650796
KETOGLUCONMET-PWY	19932.8	20728.9	19281.4	-0.104381	0.10398	-1.00385	0.31545	0.650796
PWY-6471	61.4498	47.3776	147.494	0.623433	0.622708	1.00116	0.316747	0.650796
PYRIDNUCSAL-PWY	22475.2	22868.8	22153.1	-0.0457519	0.0464041	-0.985945	0.32416	0.661674
PWY-841	25391.8	25254.1	25504.4	0.0141387	0.0143577	0.984748	0.324748	0.661674
PWY-6892	2491.1	3014.88	2062.56	-0.547701	0.564769	-0.96978	0.332156	0.67396
GLUCOSE1PMETAB-PWY	25767.9	26969.1	24785.2	-0.121819	0.126229	-0.965059	0.334515	0.674513
PWY0-321	25256.1	26736.7	24044.8	-0.153066	0.158828	-0.963718	0.335187	0.674513
PPGPPMET-PWY	21441.8	21725.7	21209.5	-0.0345409	0.0363555	-0.950087	0.342068	0.6811
GLYCOL-GLYOXDEG-PWY	369.392	291.07	433.474	0.574588	0.605127	0.949533	0.34235	0.6811
PWY-6123	22276.2	22148.6	22380.6	0.0148586	0.0156578	0.948964	0.342639	0.6811
3-HYDROXYPHENYLACETATE-DEGRADATION-PWY	23931.7	25522.2	22630.4	-0.173454	0.185523	-0.934945	0.349817	0.692552
PWY-5789	0.8783	0.573346	1.12781	0.978953	1.06877	0.915966	0.359685	0.70306
PYRIDNUCSYN-PWY	23236.7	23722.3	22839.4	-0.0546496	0.0598728	-0.912763	0.361367	0.70306
PWY4FS-7	33933.5	34837	33194.3	-0.0696658	0.0765714	-0.909814	0.36292	0.70306
PWY4FS-8	33933.5	34837	33194.3	-0.0696658	0.0765714	-0.909814	0.36292	0.70306
PWY0-1338	19955	21482.3	18705.4	-0.199667	0.219816	-0.90834	0.363699	0.70306
PWY-6182	6216.16	5415.32	6871.4	0.343616	0.378332	0.908241	0.363751	0.70306
PWY-6901	8435.94	7193	9452.89	0.394169	0.435636	0.904812	0.365565	0.703214
PWY-6565	0.257854	0.100861	0.386303	1.19248	1.32107	0.90266	0.366706	0.703214
PWY-5913	29740	30798.2	28874.2	-0.0930477	0.104132	-0.893555	0.37156	0.704002
PWY-5392	2.1035	1.47483	8.08862	0.798051	0.893513	0.893162	0.371771	0.704002
METHGLYUT-PWY	233.641	493.019	194.775	-0.533735	0.599691	-0.890016	0.373457	0.704002
PWY-7616	347.284	275.359	406.132	0.561425	0.63131	0.889301	0.373841	0.704002
PWY-5028	5919.55	5116.22	6576.83	0.362326	0.407844	0.888393	0.374329	0.704002
RHAMCAT-PWY	1579.02	1898.48	1317.64	-0.527077	0.595294	-0.885406	0.375938	0.704002
PWY-6660	0.357813	0.0927818	0.574658	1.50609	1.7055	0.883076	0.377195	0.704002
COLANSYN-PWY	8483.02	7404.58	9365.39	0.338927	0.386196	0.877603	0.380159	0.706836
PWY-6317	2273.34	2690.38	1932.11	-0.477752	0.548328	-0.871288	0.383597	0.710526
THRESYN-PWY	27785.4	27980.2	27626.1	-0.0180804	0.0211783	-0.853722	0.393259	0.725675
PWY-6977	0.98668	1.41568	0.635684	-0.81971	0.968127	-0.846697	0.397164	0.726817
PWY-7110	0.98668	1.41568	0.635684	-0.81971	0.968127	-0.846697	0.397164	0.726817
PWY0-862	48197.2	49043.3	47504.9	-0.0459263	0.0543767	-0.844594	0.398337	0.726817
P105-PWY	10850.5	9477.43	11973.9	0.337322	0.400713	0.841805	0.399897	0.726951
PWY-6703	28757.9	29505.9	28145.9	-0.0680453	0.0812769	-0.837203	0.402479	0.727378
PWY-7315	1910.89	2277.89	1610.63	-0.500133	0.600024	-0.833521	0.404551	0.727378
PWY-6969	11011.2	9643.26	12130.4	0.331043	0.397199	0.833444	0.404595	0.727378
PWY-6628	34581.8	35293.8	33999.1	-0.0538707	0.0650635	-0.827971	0.407687	0.728674
PWY0-1479	4921.16	4153.41	5549.31	0.417992	0.506864	0.824662	0.409564	0.728674
POLYISOPRENSYN-PWY	22219.8	22099.9	22317.8	0.013962	0.0169386	0.82427	0.409786	0.728674
PWY-6282	50484.6	51410.5	49727.1	-0.0479839	0.0584612	-0.820783	0.41177	0.728786
PWY-7255	158.055	127.328	183.196	0.52618	0.642526	0.818924	0.41283	0.728786
GLYCOGENSYNTH-PWY	22801.5	23220.3	22458.8	-0.0480373	0.0593094	-0.809944	0.417972	0.73521
PWY-7664	50394.1	51228.2	49711.8	-0.0432981	0.0542549	-0.79805	0.424842	0.744615
PWY-6145	0.225097	0.0589626	0.361025	1.68756	2.14634	0.786249	0.431721	0.748479
P381-PWY	1637.59	1382.49	1846.3	0.417276	0.532873	0.783068	0.433587	0.748479
PWY-7219	27643.4	27494.2	27765.4	0.0141789	0.0181896	0.77951	0.435679	0.748479
PWY-6993	3.86684	3.01182	4.56641	0.703314	0.903342	0.778569	0.436233	0.748479
COMPLETE-ARO-PWY	33981.1	34444.1	33602.2	-0.0356143	0.0459881	-0.774425	0.43868	0.748479
ARO-PWY	33018	33469.9	32648.3	-0.0357594	0.0463299	-0.771843	0.440207	0.748479
PWY-5100	2427.14	2809.93	2113.95	-0.410755	0.532891	-0.770805	0.440823	0.748479
PWY-6760	0.287906	0	0.523465	2.25579	2.96197	0.761586	0.446307	0.748479
UBISYN-PWY	28252.2	28622.5	27949.2	-0.0342373	0.0452136	-0.757233	0.44891	0.748479
PWY-3781	68736.4	68104.3	69253.6	0.0241606	0.0320467	0.753918	0.450898	0.748479
PWY-6467	21635.6	21816.6	21487.5	-0.0216499	0.0287983	-0.751778	0.452185	0.748479
PWY-5121	21916.9	22343.5	21567.9	-0.0509296	0.0677747	-0.751455	0.452379	0.748479
PWY-5918	22314.5	22663.9	22028.6	-0.0410425	0.0546349	-0.751213	0.452524	0.748479
PWY-6163	33300.9	33773.5	32914.3	-0.0370867	0.0493849	-0.750974	0.452668	0.748479
PWY-7013	413.372	356.86	459.61	0.364694	0.487171	0.748594	0.454102	0.748479
PWY-5855	30150.4	30586	29794.1	-0.0377488	0.0506534	-0.745238	0.456128	0.748479
PWY-5856	30150.4	30586	29794.1	-0.0377488	0.0506534	-0.745238	0.456128	0.748479
PWY-5857	30150.4	30586	29794.1	-0.0377488	0.0506534	-0.745238	0.456128	0.748479
PWY-6708	30150.4	30586	29794.1	-0.0377488	0.0506534	-0.745238	0.456128	0.748479
TCA-GLYOX-BYPASS	30267.7	30652.8	29952.6	-0.0332784	0.0452448	-0.735519	0.462024	0.753828
PWY-5659	43334	44425.5	42441	-0.0659	0.0896862	-0.734784	0.462471	0.753828
PWY-7413	1.19434	0.987269	1.36375	0.552714	0.777805	0.710607	0.477328	0.768959
FAO-PWY	48481.3	49463.7	47677.5	-0.0530598	0.0748219	-0.709148	0.478232	0.768959
PWY-5179	12.8304	17.8497	22.7715	0.761665	1.07501	0.708519	0.478623	0.768959
ARGSYN-PWY	36174.8	36832.3	35636.8	-0.0475545	0.0675508	-0.703981	0.481445	0.768959
PWY-5686	27432.6	27293.5	27546.4	0.0133219	0.018986	0.701669	0.482885	0.768959
SO4ASSIM-PWY	28649.5	28958.4	28396.6	-0.0282794	0.040327	-0.701253	0.483145	0.768959
PWY-7400	35981.8	36631.9	35450	-0.0472648	0.0674395	-0.700848	0.483398	0.768959
PWY-5679	0.234756	0.160766	0.295293	0.972547	1.39065	0.699349	0.484334	0.768959
PANTO-PWY	28104.9	28514.1	27770.1	-0.0380796	0.0552057	-0.689776	0.490335	0.773793
PWY-5181	7176.74	6423.96	7792.65	0.278709	0.404252	0.689445	0.490544	0.773793
PWY-2942	26061.1	25972.4	26133.6	0.00885989	0.0129325	0.685088	0.493288	0.775621
PWY-6185	5148.59	4596.3	5600.47	0.285157	0.426656	0.668354	0.503908	0.789779
ARGSYNBSUB-PWY	36203.1	36792.7	35720.8	-0.0425986	0.064678	-0.658625	0.510137	0.796959
P562-PWY	21725.2	22225.9	21315.6	-0.0602167	0.0917773	-0.656117	0.511749	0.796959
PWY-6404	67.5837	55.3421	77.5996	0.486248	0.747655	0.650364	0.515457	0.79973
PWY-7106	0.732882	1.05446	0.469771	-0.682368	1.05257	-0.648287	0.516799	0.79973
P101-PWY	19130.4	19918.5	18485.5	-0.107667	0.16985	-0.633897	0.526148	0.810813
PANTOSYN-PWY	24113.5	24334.3	23932.7	-0.0239102	0.0378225	-0.632168	0.527277	0.810813
PWY-5989	50713.4	51521.6	50052.2	-0.0417141	0.0668383	-0.624105	0.532558	0.816367
PWY-6897	21614.3	21805.5	21457.9	-0.0231292	0.0373523	-0.619216	0.535774	0.818729
PWY-7237	39205	40214.3	38379.1	-0.0673351	0.110252	-0.610737	0.541374	0.82471
PWY-7200	5441.16	4902.7	5881.71	0.262658	0.455534	0.576595	0.564213	0.853047
PWY-7199	3509.37	3114.07	3832.8	0.299577	0.521261	0.574716	0.565483	0.853047
PWY-6147	29602.6	29963.7	29307.1	-0.0319296	0.0556335	-0.573927	0.566017	0.853047
FASYN-ELONG-PWY	52455.2	53000.2	52009.3	-0.0271501	0.0475472	-0.571014	0.56799	0.853047
PWY-2221	38.4535	31.4449	44.1878	0.498512	0.879214	0.566998	0.570716	0.853047
PWY-7234	22175.3	22092.3	22243.3	0.0097966	0.0172969	0.56638	0.571136	0.853047
P221-PWY	28609.6	29945.3	27516.7	-0.122009	0.217777	-0.560249	0.57531	0.853047
FUC-RHAMCAT-PWY	751.814	846.527	674.321	-0.328274	0.588451	-0.557862	0.576939	0.853047
PWY-7539	28148.2	28447	27903.8	-0.0277781	0.049989	-0.555685	0.578426	0.853047
REDCITCYC	34827.2	35336	34410.9	-0.0382327	0.0689068	-0.554847	0.578999	0.853047
ANAEROFRUCAT-PWY	7282.92	6654.01	7797.49	0.228778	0.412507	0.554605	0.579165	0.853047
PWY-7242	7595.58	6854.32	8202.08	0.258978	0.47202	0.548659	0.58324	0.856469
PWY-7385	0.154947	0	0.281721	1.6091	2.96616	0.542486	0.587483	0.860118
GLUTORN-PWY	45349.6	46297.5	44573.9	-0.0547131	0.10161	-0.538463	0.590257	0.861599
NAGLIPASYN-PWY	21614.7	21738.1	21513.7	-0.0148462	0.0278165	-0.533719	0.593536	0.863807
PWY-5747	18880.4	19432	18429.2	-0.0764211	0.144739	-0.527991	0.597505	0.867003
PWY-6353	7625.31	6954.94	8173.79	0.232962	0.446211	0.522089	0.601609	0.870375
PWY-6713	36.1649	40.1318	32.9193	-0.297923	0.579977	-0.51368	0.607475	0.873403
ANAGLYCOLYSIS-PWY	8892.48	8209.65	9451.16	0.203166	0.396233	0.512744	0.60813	0.873403
PWY-5737	14.6505	11.6043	17.1428	0.566592	1.11096	0.510001	0.610051	0.873403
HEME-BIOSYNTHESIS-II	21677	21792.6	21582.4	-0.0138421	0.0274018	-0.505151	0.613453	0.873403
PWY-722	19172.3	20095.5	18417	-0.125807	0.249245	-0.504752	0.613733	0.873403
CENTFERM-PWY	193.256	171.827	210.788	0.296438	0.592394	0.500408	0.616788	0.873403
PWY-6151	5371.46	4862.13	5788.18	0.251507	0.502769	0.500244	0.616903	0.873403
PWY-6662	0.277091	0.0927818	0.42789	1.19039	2.38698	0.4987	0.617991	0.873403
PWY-7022	3.91076	3.49037	4.25471	0.343279	0.69419	0.494503	0.620951	0.875058
PWY-6590	244.149	218.058	265.497	0.285245	0.591338	0.482373	0.629541	0.884614
PWY0-42	18616.8	19148.8	18181.5	-0.0747666	0.156897	-0.476532	0.633696	0.8879
HEMESYN2-PWY	24915.8	25034.2	24819	-0.0123221	0.0263285	-0.468014	0.639775	0.890462
PWY-7352	0.139424	0.0972392	0.173938	0.971571	2.08576	0.465812	0.64135	0.890462
PWY-5189	24521.8	24694	24380.9	-0.0183705	0.0394922	-0.465169	0.641811	0.890462
PWY-5154	33592	33917.6	33325.7	-0.025337	0.0555356	-0.456231	0.648224	0.890462
PWY-5022	25942.7	26486.8	25497.5	-0.0548853	0.120397	-0.455871	0.648483	0.890462
PWY-7003	1665.03	1825.94	1533.37	-0.251878	0.553702	-0.454898	0.649183	0.890462
PWY-7254	33947.8	34327.9	33636.7	-0.029299	0.0645188	-0.454116	0.649745	0.890462
PHOSLIPSYN-PWY	38829.5	39237.8	38495.5	-0.0275205	0.0606667	-0.453635	0.650092	0.890462
SULFATE-CYS-PWY	33568.6	33787.9	33389.2	-0.0170869	0.0380066	-0.449577	0.653015	0.891968
FASYN-INITIAL-PWY	33564.9	33716.4	33441	-0.0117678	0.0264609	-0.444724	0.656519	0.89251
UDPNAGSYN-PWY	24394.2	24306.1	24466.3	0.00925166	0.0210244	0.440044	0.659906	0.89251
PWY-7328	9275.49	8707.92	9739.87	0.161583	0.368305	0.438722	0.660863	0.89251
ARG+POLYAMINE-SYN	3789.6	3476.57	4045.71	0.218671	0.506438	0.431782	0.6659	0.89251
PWY-7431	23297	23991	22729.2	-0.0779158	0.181795	-0.428591	0.668221	0.89251
PWY-5417	18856.7	19305.1	18489.8	-0.0622391	0.145382	-0.428107	0.668574	0.89251
PWY-5431	18856.7	19305.1	18489.8	-0.0622391	0.145382	-0.428107	0.668574	0.89251
PWY-6700	21727.8	21822.1	21650.7	-0.0114102	0.0268035	-0.425699	0.670327	0.89251
COBALSYN-PWY	21129.5	20839.6	21366.6	0.0360621	0.084759	0.425466	0.670497	0.89251
PWY-7196	3723.21	4021.2	3479.4	-0.208871	0.49591	-0.421188	0.673618	0.89251
PWY-6588	996.614	917.458	1061.38	0.210121	0.500439	0.419872	0.674579	0.89251
PWY-6609	4732.51	4379.94	5020.98	0.197045	0.470426	0.418866	0.675314	0.89251
DHGLUCONATE-PYR-CAT-PWY	20859.5	21504.6	20331.8	-0.0808912	0.197724	-0.409111	0.682458	0.89952
GOLPDLCAT-PWY	108.887	118.116	101.336	-0.220149	0.549589	-0.400571	0.688736	0.899725
NONMEVIPP-PWY	23300.3	23413.2	23207.9	-0.0125775	0.031404	-0.400507	0.688783	0.899725
PWY-7560	23300.3	23413.2	23207.9	-0.0125775	0.031404	-0.400507	0.688783	0.899725
PWY-6630	13383	12723.4	13922.6	0.129958	0.33024	0.393527	0.69393	0.899725
PWY-7094	52804	53517.7	52220	-0.0354084	0.0899987	-0.393432	0.694	0.899725
PWY-7663	53162.9	53484.3	52900	-0.0157604	0.0400836	-0.393188	0.694181	0.899725
PWY-5484	8711.62	8208.88	9122.94	0.152306	0.389121	0.391411	0.695493	0.899725
PWY-6975	0.447336	0.654585	0.277769	-0.462729	1.19248	-0.38804	0.697986	0.900208
PWY-6608	32267.5	32545	32040.5	-0.022504	0.0589873	-0.381506	0.702828	0.900208
PWY-5667	48569.5	49096.1	48138.6	-0.0283985	0.0756028	-0.375628	0.707193	0.900208
PWY0-1319	48569.5	49096.1	48138.6	-0.0283985	0.0756028	-0.375628	0.707193	0.900208
PWY0-1296	3270.22	3028.39	3468.07	0.195561	0.52982	0.369108	0.712047	0.900208
PWY-5757	0.0568803	0	0.103419	1.08849	2.9685	0.366681	0.713857	0.900208
PWY-7483	0.0544659	0	0.099029	1.08849	2.9685	0.366681	0.713857	0.900208
PWY-5634	0.0500587	0	0.0910158	1.08849	2.9685	0.366681	0.713857	0.900208
PWY-5675	0.0443663	0	0.080666	1.08731	2.9685	0.366282	0.714155	0.900208
P161-PWY	3175.55	3416.83	2978.15	-0.198361	0.541791	-0.366121	0.714275	0.900208
PWY0-162	27056.6	26985.3	27114.9	0.00692965	0.0191265	0.362305	0.717124	0.901474
PWY-7415	1.29596	1.22986	1.35003	0.265674	0.746739	0.355779	0.722006	0.901893
POLYAMINSYN3-PWY	2056.95	1915.1	2173.01	0.182221	0.515643	0.353386	0.723799	0.901893
PWY0-1297	3660.63	3422.09	3855.81	0.172147	0.501331	0.34338	0.731312	0.901893
DAPLYSINESYN-PWY	28039.1	28125.2	27968.7	-0.00789141	0.023111	-0.341457	0.73276	0.901893
OANTIGEN-PWY	23929.5	24044	23835.7	-0.0126505	0.0380515	-0.332458	0.739544	0.901893
GLYCOLYSIS-TCA-GLYOX-BYPASS	12192.1	11697.5	12596.7	0.106847	0.324962	0.328799	0.742308	0.901893
HISTSYN-PWY	25736.8	25849.5	25644.6	-0.0113897	0.0349212	-0.326155	0.744307	0.901893
DENOVOPURINE2-PWY	7806.81	7428.28	8116.52	0.127809	0.39239	0.325719	0.744637	0.901893
PWY0-1261	12716.6	12144.1	13185	0.118635	0.369734	0.320865	0.748313	0.901893
PWY-7220	28099.2	28178.4	28034.4	-0.00736468	0.0229649	-0.320693	0.748443	0.901893
PWY-7222	28099.2	28178.4	28034.4	-0.00736468	0.0229649	-0.320693	0.748443	0.901893
SALVADEHYPOX-PWY	36963.1	37236	36739.8	-0.0193358	0.0607001	-0.318546	0.750071	0.901893
PRPP-PWY	8347.07	7957.17	8666.09	0.123108	0.388604	0.316795	0.751399	0.901893
PROTOCATECHUATE-ORTHO-CLEAVAGE-PWY	29743	29416.1	30010.4	0.0288777	0.0943902	0.30594	0.75965	0.901893
THISYN-PWY	6071.53	6389.39	5811.46	-0.136804	0.448184	-0.305242	0.760182	0.901893
PWY-5695	33506.5	33370.6	33617.8	0.0106297	0.0351338	0.302548	0.762234	0.901893
PWY-7015	0.0238596	0	0.0433812	0.891741	2.96923	0.300327	0.763927	0.901893
PWY-7019	0.0238596	0	0.0433812	0.891741	2.96923	0.300327	0.763927	0.901893
PWY-7020	0.0238596	0	0.0433812	0.891741	2.96923	0.300327	0.763927	0.901893
GALACTUROCAT-PWY	3410.25	3211.16	3573.14	0.154063	0.513634	0.299947	0.764218	0.901893
PWY-7184	25639.9	25706.6	25585.3	-0.00679542	0.0229356	-0.296282	0.767015	0.901893
NAD-BIOSYNTHESIS-II	2529.72	2700.25	2390.2	-0.176054	0.595881	-0.295451	0.767649	0.901893
PWY-7187	6795.93	6502.85	7035.72	0.113597	0.391802	0.289936	0.771865	0.901893
TRNA-CHARGING-PWY	12658	12280.3	12967.1	0.0785138	0.275824	0.284652	0.775911	0.901893
PWY-6281	0.113173	0.0589626	0.157526	0.827171	2.96798	0.278699	0.780476	0.901893
PWY-7208	28943.9	29031.4	28872.3	-0.00790678	0.0287468	-0.275049	0.783279	0.901893
PWY-5973	54684.6	54940.8	54474.9	-0.0122146	0.0445707	-0.27405	0.784046	0.901893
RIBOSYN2-PWY	24637.8	24709	24579.5	-0.00748835	0.027514	-0.272166	0.785495	0.901893
CATECHOL-ORTHO-CLEAVAGE-PWY	19130.6	19421.8	18892.5	-0.0398472	0.148138	-0.268987	0.78794	0.901893
LPSSYN-PWY	158.07	146.772	167.315	0.189606	0.723952	0.261904	0.793396	0.901893
NPGLUCAT-PWY	0.0142214	0	0.025857	0.777382	2.96961	0.261779	0.793492	0.901893
PWY-5080	0.0142214	0	0.025857	0.777382	2.96961	0.261779	0.793492	0.901893
PWY-5724	0.0142214	0	0.025857	0.777382	2.96961	0.261779	0.793492	0.901893
PWY-6141	0.0142214	0	0.025857	0.777382	2.96961	0.261779	0.793492	0.901893
PWY-6598	0.0142214	0	0.025857	0.777382	2.96961	0.261779	0.793492	0.901893
PWY-6797	0.0142214	0	0.025857	0.777382	2.96961	0.261779	0.793492	0.901893
PWY-6830	0.0142214	0	0.025857	0.777382	2.96961	0.261779	0.793492	0.901893
PWY-7016	0.0142214	0	0.025857	0.777382	2.96961	0.261779	0.793492	0.901893
PWY-7021	0.0142214	0	0.025857	0.777382	2.96961	0.261779	0.793492	0.901893
PWY-7286	0.0142214	0	0.025857	0.777382	2.96961	0.261779	0.793492	0.901893
PWY-7524	0.0142214	0	0.025857	0.777382	2.96961	0.261779	0.793492	0.901893
PWY-6385	23544	23603.9	23495	-0.00662076	0.0254716	-0.259927	0.79492	0.901893
PWY-7014	24.1771	22.5154	25.5366	0.189428	0.757585	0.250043	0.802554	0.908447
PWY0-781	12712.4	12346.7	13011.6	0.0756979	0.307299	0.246333	0.805425	0.90959
PWY-7229	29100.2	29046	29144.5	0.00491597	0.0203461	0.241618	0.809076	0.911609
PWY-6071	3475.26	3631.5	3347.43	-0.117503	0.492228	-0.238717	0.811325	0.911822
PWY-6507	3869.2	3683.34	4021.26	0.126634	0.535304	0.236564	0.812995	0.911822
PWY-6146	0.0180643	0.00853976	0.025857	0.685751	2.96942	0.230938	0.817363	0.914522
POLYAMSYN-PWY	2334.68	2223.63	2425.55	0.125235	0.54772	0.228648	0.819142	0.914522
PWY-6143	2.14913	2.07516	2.20965	0.140127	0.625983	0.223851	0.822873	0.916595
GLYCOLYSIS	11548.5	11236.8	11803.5	0.0709866	0.321282	0.220948	0.825133	0.917023
PWY-7316	23.4106	24.6295	22.4133	-0.138265	0.651812	-0.212124	0.832011	0.920001
PWY-6269	20093.8	20291.1	19932.3	-0.025732	0.12181	-0.211247	0.832694	0.920001
PWY-6126	27797.1	27751.5	27834.5	0.00432662	0.0205765	0.21027	0.833457	0.920001
DTDPRHAMSYN-PWY	24494.3	24594.3	24412.4	-0.0107902	0.0535415	-0.201531	0.840284	0.924012
CALVIN-PWY	24988.3	25026.3	24957.2	-0.00413359	0.0206745	-0.199937	0.84153	0.924012
PWY-7392	4382	4241.66	4496.82	0.0842174	0.424559	0.198365	0.84276	0.924012
PWY-5345	25677.1	25610.4	25731.7	0.0067449	0.03469	0.194434	0.845836	0.925311
P441-PWY	1815.88	1886.54	1758.07	-0.101783	0.549637	-0.185182	0.853086	0.931159
TCA	38719.3	38827.6	38630.7	-0.00726818	0.0411303	-0.176711	0.859735	0.933735
PWY0-1298	2375.19	2457.02	2308.23	-0.0902545	0.529809	-0.170353	0.864733	0.933735
PWY-5097	27247.6	27277.7	27222.9	-0.00265359	0.0155845	-0.170271	0.864797	0.933735
PWY-6387	24077.1	24115.8	24045.5	-0.00418066	0.0248831	-0.168012	0.866574	0.933735
PWY0-166	23443.7	23476.1	23417.1	-0.00361805	0.0221152	-0.1636	0.870046	0.933735
GLCMANNANAUT-PWY	783.142	809.951	761.208	-0.0896111	0.550871	-0.162672	0.870777	0.933735
PWY-7376	19800.4	19944.7	19682.3	-0.0190659	0.119682	-0.159305	0.873429	0.933735
TYRFUMCAT-PWY	24250.6	24451.7	24086.2	-0.0217177	0.137439	-0.158018	0.874443	0.933735
LEU-DEG2-PWY	26910.2	27071.3	26778.4	-0.0156662	0.0992023	-0.157922	0.874518	0.933735
TRPSYN-PWY	24274.2	24310.3	24244.6	-0.0038663	0.0244869	-0.157892	0.874542	0.933735
1CMET2-PWY	26378.3	26416.2	26347.2	-0.00365392	0.0236387	-0.154574	0.877158	0.934488
GLUCUROCAT-PWY	3462.46	3360.08	3546.22	0.0777416	0.52219	0.148876	0.881652	0.936708
GLYCOLYSIS-E-D	12920.4	12717.1	13086.8	0.0413469	0.281127	0.147075	0.883073	0.936708
PWY-7031	2.58981	2.75411	2.45539	-0.0940793	0.663425	-0.141808	0.887231	0.937661
P42-PWY	4612.37	4488	4714.13	0.0708997	0.502546	0.141081	0.887806	0.937661
PWY-5509	20091.4	20207.5	19996.5	-0.0151339	0.112568	-0.134443	0.893052	0.941169
PWY-6395	0.0484403	0.0760422	0.025857	0.371198	2.96873	0.125036	0.900495	0.946972
COA-PWY	21928.2	21907.8	21945	0.00246052	0.0212827	0.115611	0.907961	0.952774
PEPTIDOGLYCANSYN-PWY	23620.4	23644.5	23600.6	-0.00266119	0.0238466	-0.111596	0.911144	0.954067
PWY-6562	2286.99	2243.15	2322.86	0.050307	0.473449	0.106256	0.915379	0.956454
PWY-7197	21935.3	21917.9	21949.6	0.00211149	0.0212319	0.0994491	0.920782	0.960047
ENTBACSYN-PWY	2955.2	2895.42	3004.11	0.0531401	0.558633	0.0951253	0.924215	0.961577
PWY-6386	23324.7	23343.4	23309.3	-0.0020995	0.0233212	-0.0900256	0.928267	0.962771
PWY-6946	0.641488	0.730121	0.568971	-0.175427	1.9772	-0.0887248	0.929301	0.962771
ILEUDEG-PWY	1.79433	1.74797	1.83227	0.0921956	1.17016	0.0787889	0.937201	0.96804
PWY-7354	0.393181	0.500681	0.305227	-0.0780869	1.00954	-0.077349	0.938346	0.96804
NONOXIPENT-PWY	33991.4	34017.7	33969.8	-0.00207028	0.0316614	-0.0653881	0.947865	0.973671
PWY-5188	23688.3	23708.1	23672.1	-0.00227083	0.0353188	-0.0642951	0.948735	0.973671
PWY-5104	4744.25	4683.28	4794.13	0.0336797	0.534711	0.0629868	0.949777	0.973671
FUCCAT-PWY	558.434	553.274	562.656	0.0237235	0.540174	0.0439183	0.96497	0.987176
GALACT-GLUCUROCAT-PWY	2601.07	2623.58	2582.65	-0.0227148	0.551154	-0.0412131	0.967126	0.987317
GLYOXYLATE-BYPASS	21974.9	21982.2	21969	-0.000865639	0.0225477	-0.0383914	0.969376	0.987551
PWY-5823	1.22213	1.24898	1.20015	-0.0559169	1.56709	-0.0356819	0.971536	0.987695
PWY-622	117.386	118.873	116.17	-0.0329767	1.29977	-0.0253711	0.979759	0.993177
PWY-7211	26318.9	26324.2	26314.6	-0.000502066	0.0210715	-0.0238268	0.980991	0.993177
PWY-3001	29389.1	29390	29388.4	0.000243353	0.0148676	0.016368	0.986941	0.99586
PWY-7185	1.86585	1.95746	1.79089	0.0172837	1.14343	0.0151156	0.98794	0.99586
GLUCONEO-PWY	25543.5	25546.1	25541.4	-0.000208301	0.0162154	-0.0128459	0.989751	0.99586
PENTOSE-P-PWY	28115.9	28117.2	28114.9	-7.96956e-05	0.0233545	-0.00341242	0.997277	0.997896
PWY-5507	838.515	837.98	838.953	0.00184083	0.57394	0.00320737	0.997441	0.997896
PWY-6942	9.38953	9.48931	9.30789	-0.00183369	0.695459	-0.00263667	0.997896	0.997896
