# Supplementary material for: Diverse banana endophytes reveal potential genotype-driven community structure affected by domestication
Source: Front Microbiol. 2026 Jun 24;17:1830341. doi: 10.3389/fmicb.2026.1830341 (PMC13341605; doi:10.3389/fmicb.2026.1830341)
Supplement: Supplementary file 4 [file Table_7.xlsx]

## Sheet: A; Shannon diversity
								Cultivars						Power of analysis
id	tissue	cultivar	genotype	genotype2	shannon_entropy			Kruskal-Wallis (pairwise)						k = 2
B1-S	above-ground	Musa balbisiana	Diploid	BB	4.38019					H	p-value	q-value		n = 20
B1-C	below-ground	Musa balbisiana	Diploid	BB	5.70895			Group 1	Group 2					f = 0.05376715
B2-S	above-ground	Musa balbisiana	Diploid	BB	4.66238			Thai Black (n=8)	Dwarf Cavendish (n=7)	0.65625	0.417887	0.536426		sig.level = 0.05
B2-C	below-ground	Musa balbisiana	Diploid	BB	5.78075				FHIA-25 (n=5)	6.19286	0.012827	0.127071		power = 0.06268488
B3-C	below-ground	Musa balbisiana	Diploid	BB	4.08529				Musa balbisiana (n=8)	0.275735	0.59951	0.642332		Effect Size (eta-squared): 0.002
B3-S	above-ground	Musa balbisiana	Diploid	BB	3.63512				Musa textilis (n=2)	4.36364	0.036714	0.127071
B4-C	below-ground	Musa balbisiana	Diploid	BB	2.89865				Williams Hybrid (n=7)	4.83482	0.027891	0.127071
B4-S	above-ground	Musa balbisiana	Diploid	BB	2.60967			Dwarf Cavendish (n=7)	FHIA-25 (n=5)	4.12088	0.042357	0.127071
BB1-C	below-ground	Thai Black	Diploid	BB	3.67607				Musa balbisiana (n=8)	0.857143	0.354539	0.531809
BB1-S	above-ground	Thai Black	Diploid	BB	4.30395				Musa textilis (n=2)	2.14286	0.143235	0.238725
BB2-C	below-ground	Thai Black	Diploid	BB	5.05654				Williams Hybrid (n=7)	5	0.025347	0.127071
BB2-S	above-ground	Thai Black	Diploid	BB	4.41359			FHIA-25 (n=5)	Musa balbisiana (n=8)	2.59286	0.107347	0.219722
BB3-C	below-ground	Thai Black	Diploid	BB	3.63965				Musa textilis (n=2)	0.6	0.438578	0.536426
BB4-C	below-ground	Thai Black	Diploid	BB	3.41634				Williams Hybrid (n=7)	0.534066	0.464902	0.536426
BB4-S	above-ground	Thai Black	Diploid	BB	3.49792			Musa balbisiana (n=8)	Musa textilis (n=2)	2.45454	0.117185	0.219722
BB3-S	above-ground	Thai Black	Diploid	BB	2.99508				Williams Hybrid (n=7)	2.625	0.105193	0.219722
T1-C	below-ground	Musa textilis	Diploid	TT	5.30737			Musa textilis (n=2)	Williams Hybrid (n=7)	0	1	1
T1-S	above-ground	Musa textilis	Diploid	TT	5.81982
D1-C	below-ground	Dwarf Cavendish	Triploid	AAA	3.22454			Cultivars (all 6 cultivars)
D1-S	above-ground	Dwarf Cavendish	Triploid	AAA	3.43333			Kruskal-Wallis (all groups)
D2-C	below-ground	Dwarf Cavendish	Triploid	AAA	2.50639				Result
D2-S	above-ground	Dwarf Cavendish	Triploid	AAA	3.03305			H	12.8192
D3-C	below-ground	Dwarf Cavendish	Triploid	AAA	6.68298			p-value	0.025133
D3-S	above-ground	Dwarf Cavendish	Triploid	AAA	3.70562
D4-S	above-ground	Dwarf Cavendish	Triploid	AAA	3.64201			Tissue (above vs below-ground)
F1-C	below-ground	FHIA-25	Triploid	AAB	5.82372			Kruskal-Wallis (all groups)
F1-S	above-ground	FHIA-25	Triploid	AAB	4.87165				Result
F2-C	below-ground	FHIA-25	Triploid	AAB	5.68806			H	2.94737
F2-S	below-ground	FHIA-25	Triploid	AAB	4.83132			p-value	0.0860175
F3-C	below-ground	FHIA-25	Triploid	AAB	4.61967
W3-C	below-ground	Williams Hybrid	Triploid	AAA	5.74467			Genotype (wild vs domesticated)
W4-S	below-ground	Williams Hybrid	Triploid	AAA	4.0369			Kruskal-Wallis (all groups)
W1-C	below-ground	Williams Hybrid	Triploid	AAA	5.19926				Result
W4-C	below-ground	Williams Hybrid	Triploid	AAA	8.13635			H	1.40443
W2-C	below-ground	Williams Hybrid	Triploid	AAA	6.52363			p-value	0.235983
W1-S	above-ground	Williams Hybrid	Triploid	AAA	6.8264
W2-S	above-ground	Williams Hybrid	Triploid	AAA	3.48102

## Sheet: B; Chao1
id	tissue	cultivar	genotype	genotype2	chao1			Cultivar
#q2:types	categorical	categorical	categorical	categorical	numeric			Kruskal-Wallis (pairwise)
B1-S	above-ground	Musa balbisiana	Diploid	BB	378.429					H	p-value	q-value
B1-C	below-ground	Musa balbisiana	Diploid	BB	157.143			Group 1	Group 2
B2-S	above-ground	Musa balbisiana	Diploid	BB	508.41			Thai Black (n=8)	Dwarf Cavendish (n=8)	0.044118	0.833635	0.96137
B2-C	below-ground	Musa balbisiana	Diploid	BB	762.014				FHIA-25 (n=6)	1.35	0.245278	0.53142
B3-C	below-ground	Musa balbisiana	Diploid	BB	651.702				Musa balbisiana (n=8)	0.540441	0.46225	0.693375
B3-S	above-ground	Musa balbisiana	Diploid	BB	264.936				Musa textilis (n=2)	2.45454	0.117185	0.439444
B4-C	below-ground	Musa balbisiana	Diploid	BB	347.3				William (n=8)	3.1875	0.074203	0.439444
B4-S	above-ground	Musa balbisiana	Diploid	BB	172.316			Dwarf Cavendish (n=8)	FHIA-25 (n=6)	2.01667	0.15558	0.466741
BB1-C	below-ground	Thai Black	Diploid	BB	678.486				Musa balbisiana (n=8)	0.705882	0.400814	0.668024
BB1-S	above-ground	Thai Black	Diploid	BB	381.909				Musa textilis (n=2)	2.45454	0.117185	0.439444
BB2-C	below-ground	Thai Black	Diploid	BB	344.454				William (n=8)	3.98162	0.045999	0.439444
BB2-S	above-ground	Thai Black	Diploid	BB	355.947			FHIA-25 (n=6)	Musa balbisiana (n=8)	0.266667	0.605577	0.825786
BB3-C	below-ground	Thai Black	Diploid	BB	197.109				Musa textilis (n=2)	0.111111	0.738883	0.923603
BB4-C	below-ground	Thai Black	Diploid	BB	172.3				William (n=8)	0.016667	0.897279	0.96137
BB4-S	above-ground	Thai Black	Diploid	BB	327.041			Musa balbisiana (n=8)	Musa textilis (n=2)	1.09091	0.29627	0.555506
BB3-S	above-ground	Thai Black	Diploid	BB	135.517				William (n=8)	1.33456	0.247996	0.53142
T1-C	below-ground	Musa textilis	Diploid	TT	891.431			Musa textilis (n=2)	William (n=8)	0	1	1
T1-S	above-ground	Musa textilis	Diploid	TT	370.625
D1-C	below-ground	Dwarf Cavendish	Triploid	AAA	468.778
D1-S	above-ground	Dwarf Cavendish	Triploid	AAA	264			Cultivars (all 6 cultivars)
D2-C	below-ground	Dwarf Cavendish	Triploid	AAA	238.577			Kruskal-Wallis (all groups)
D2-S	above-ground	Dwarf Cavendish	Triploid	AAA	369.889				Result
D3-C	below-ground	Dwarf Cavendish	Triploid	AAA	762.19			H	6.95701
D3-S	above-ground	Dwarf Cavendish	Triploid	AAA	267.303			p-value	0.223857
D4-S	above-ground	Dwarf Cavendish	Triploid	AAA	119.935
F1-C	below-ground	FHIA-25	Triploid	AAB	623.322			Tissue (above vs below-ground)
F1-S	above-ground	FHIA-25	Triploid	AAB	342.991			Kruskal-Wallis (all groups)
F2-C	below-ground	FHIA-25	Triploid	AAB	506.172				Result
F2-S	below-ground	FHIA-25	Triploid	AAB	599.381			H	5.21908
F3-C	below-ground	FHIA-25	Triploid	AAB	1753.86			p-value	0.0223404
W3-C	below-ground	Williams Hybrid	Triploid	AAA	370.679
W4-S	below-ground	Williams Hybrid	Triploid	AAA	445.936			Genotype (wild vs domesticated)
W1-C	below-ground	Williams Hybrid	Triploid	AAA	955.568			Kruskal-Wallis (all groups)
W4-C	below-ground	Williams Hybrid	Triploid	AAA	4175.06				Result
W2-C	below-ground	Williams Hybrid	Triploid	AAA	2290.26			H	0.425721
W1-S	above-ground	Williams Hybrid	Triploid	AAA	307.4			p-value	0.514096
W2-S	above-ground	Williams Hybrid	Triploid	AAA	358.385

## Sheet: C; Faith PD
							Cultivars						Power of analysis
id	tissue	cultivar	genotype	genotype2	faith_pd		Kruskal-Wallis (pairwise)						Faith PD_all
B1-S	above-ground	Musa balbisiana	Diploid	BB	21.1353				H	p-value	q-value		k = 2
B1-C	below-ground	Musa balbisiana	Diploid	BB	13.3326		Group 1	Group 2					n = 20
B2-S	above-ground	Musa balbisiana	Diploid	BB	28.8655		Thai Black (n=8)	Dwarf Cavendish (n=7)	0.053571	0.816961	0.961886		f = 0.2718861
B2-C	below-ground	Musa balbisiana	Diploid	BB	37.0735			FHIA-25 (n=5)	0.342857	0.558185	0.961886		sig.level = 0.05
B3-C	below-ground	Musa balbisiana	Diploid	BB	57.3906			Musa balbisiana (n=8)	0.044118	0.833635	0.961886		power = 0.3884008
B3-S	above-ground	Musa balbisiana	Diploid	BB	79.9541			Musa textilis (n=2)	0.068182	0.794003	0.961886		Effect Size (eta-squared): 0.06
B4-C	below-ground	Musa balbisiana	Diploid	BB	40.4906			Williams Hybrid (n=7)	5.90625	0.015087	0.175028
B4-S	above-ground	Musa balbisiana	Diploid	BB	17.2975		Dwarf Cavendish (n=7)	FHIA-25 (n=5)	0.323077	0.569764	0.961886
BB1-C	below-ground	Thai Black	Diploid	BB	30.9613			Musa balbisiana (n=8)	0.120536	0.728454	0.961886
BB1-S	above-ground	Thai Black	Diploid	BB	44.5502			Musa textilis (n=2)	0	1	1
BB2-C	below-ground	Thai Black	Diploid	BB	27.3174			Williams Hybrid (n=7)	4.4449	0.035006	0.175028
BB2-S	above-ground	Thai Black	Diploid	BB	24.4606		FHIA-25 (n=5)	Musa balbisiana (n=8)	0.192857	0.660549	0.961886
BB3-C	below-ground	Thai Black	Diploid	BB	32.5417			Musa textilis (n=2)	0	1	1
BB4-C	below-ground	Thai Black	Diploid	BB	33.3048			Williams Hybrid (n=7)	3.48791	0.061819	0.231819
BB4-S	above-ground	Thai Black	Diploid	BB	30.5242		Musa balbisiana (n=8)	Musa textilis (n=2)	0.068182	0.794003	0.961886
BB3-S	above-ground	Thai Black	Diploid	BB	20.8197			Williams Hybrid (n=7)	4.83482	0.027891	0.175028
T1-C	below-ground	Musa textilis	Diploid	TT	46.294		Musa textilis (n=2)	Williams Hybrid (n=7)	1.37143	0.241567	0.7247
T1-S	above-ground	Musa textilis	Diploid	TT	23.8663
D1-C	below-ground	Dwarf Cavendish	Triploid	AAA	25.9204		Cultivars (all 6 cultivars)
D1-S	above-ground	Dwarf Cavendish	Triploid	AAA	13.4455		Kruskal-Wallis (all groups)
D2-C	below-ground	Dwarf Cavendish	Triploid	AAA	12.5775			Result
D2-S	above-ground	Dwarf Cavendish	Triploid	AAA	13.9656		H	8.16834
D3-C	below-ground	Dwarf Cavendish	Triploid	AAA	58.342		p-value	0.147199
D3-S	above-ground	Dwarf Cavendish	Triploid	AAA	71.5089
D4-S	above-ground	Dwarf Cavendish	Triploid	AAA	57.1572		Tissue (above vs below-ground)
F1-C	below-ground	FHIA-25	Triploid	AAB	42.9081		Kruskal-Wallis (all groups)
F1-S	above-ground	FHIA-25	Triploid	AAB	20.1549			Result
F2-C	below-ground	FHIA-25	Triploid	AAB	33.0087		H	3.27162
F2-S	below-ground	FHIA-25	Triploid	AAB	30.035		p-value	0.0704881
F3-C	below-ground	FHIA-25	Triploid	AAB	62.2778
W3-C	below-ground	Williams Hybrid	Triploid	AAA	44.862
W4-S	below-ground	Williams Hybrid	Triploid	AAA	60.2335		Genotype (wild vs domesticated)
W1-C	below-ground	Williams Hybrid	Triploid	AAA	109.505		Kruskal-Wallis (all groups)
W4-C	below-ground	Williams Hybrid	Triploid	AAA	72.3218			Result
W2-C	below-ground	Williams Hybrid	Triploid	AAA	249.545		H	1.95383
W1-S	above-ground	Williams Hybrid	Triploid	AAA	22.0394		p-value	0.162175
W2-S	above-ground	Williams Hybrid	Triploid	AAA	100.736
