# Supplementary material for: Diverse banana endophytes reveal potential genotype-driven community structure affected by domestication
Source: Front Microbiol. 2026 Jun 24;17:1830341. doi: 10.3389/fmicb.2026.1830341 (PMC13341605; doi:10.3389/fmicb.2026.1830341)
Supplement: Supplementary file 5 [file Table_8.xlsx]

## Sheet: README
Sheet	Content
S8A_Overall_PERMANOVA	Overall PERMANOVA results for Bray–Curtis, Weighted UniFrac, and Unweighted UniFrac distances.
S8B_Pairwise_PERMANOVA	Pairwise PERMANOVA comparisons for each distance metric with p-values, q-values, and significance after multiple-testing correction.
S8C_Adonis_factor_effects	Adonis/multivariate model results showing factor effects for tissue, cultivar, and domestication status for each distance metric.
S8D_Raw_distance	showing sample-to-sample distance values used for beta-diversity analysis.

## Sheet: S8A_Overall_PERMANOVA
Supplementary Table S8A. Overall PERMANOVA results for beta diversity
Distance metric	Method	Test statistic name	Sample size	Number of groups	Permutations	Pseudo-F	p-value
Bray-Curtis	PERMANOVA	pseudo-F	37	6	999	2.80349	0.001
Weighted UniFrac	PERMANOVA	pseudo-F	37	6	999	3.0617	0.004
Unweighted UniFrac	PERMANOVA	pseudo-F	37	6	999	1.41993	0.001

## Sheet: S8B_Pairwise_PERMANOVA
Supplementary Table S8B. Pairwise PERMANOVA results for beta diversity
Distance metric	Group 1	Group 2	Sample size	Permutations	Pseudo-F	p-value	q-value	Significant after correction (q < 0.05)
Bray-Curtis	Thai Black	Dwarf Cavendish	15	999	1.47712	0.177	0.192857	No
Bray-Curtis	Thai Black	FHIA-25	13	999	3.21219	0.018	0.0675	No
Bray-Curtis	Thai Black	Musa textilis	10	999	2.91167	0.063	0.1575	No
Bray-Curtis	Thai Black	Musa balbisiana	16	999	2.14923	0.107	0.170455	No
Bray-Curtis	Thai Black	Williams Hybrid	15	999	6.34849	0.001	0.015	Yes
Bray-Curtis	Dwarf Cavendish	FHIA-25	12	999	1.93595	0.099	0.170455	No
Bray-Curtis	Dwarf Cavendish	Musa textilis	9	999	1.74196	0.18	0.192857	No
Bray-Curtis	Dwarf Cavendish	Musa balbisiana	15	999	2.06949	0.113	0.170455	No
Bray-Curtis	Dwarf Cavendish	Williams Hybrid	14	999	3.52524	0.008	0.04	Yes
Bray-Curtis	FHIA-25	Musa textilis	7	999	1.18934	0.274	0.274	No
Bray-Curtis	FHIA-25	Musa balbisiana	13	999	2.30676	0.118	0.170455	No
Bray-Curtis	FHIA-25	Williams Hybrid	12	999	2.69053	0.024	0.072	No
Bray-Curtis	Musa textilis	Musa balbisiana	10	999	1.21734	0.158	0.192857	No
Bray-Curtis	Musa textilis	Williams Hybrid	9	999	1.42858	0.125	0.170455	No
Bray-Curtis	Musa balbisiana	Williams Hybrid	15	999	3.83897	0.002	0.015	Yes
Weighted UniFrac	Thai Black	Dwarf Cavendish	15	999	1.66827	0.202	0.272308	No
Weighted UniFrac	Thai Black	FHIA-25	13	999	3.05072	0.051	0.168	No
Weighted UniFrac	Thai Black	Musa balbisiana	16	999	1.70691	0.147	0.2205	No
Weighted UniFrac	Thai Black	Musa textilis	10	999	2.41947	0.073	0.1825	No
Weighted UniFrac	Thai Black	Williams Hybrid	15	999	6.04626	0.002	0.015	Yes
Weighted UniFrac	Dwarf Cavendish	FHIA-25	12	999	1.44236	0.229	0.272308	No
Weighted UniFrac	Dwarf Cavendish	Musa balbisiana	15	999	3.18602	0.056	0.168	No
Weighted UniFrac	Dwarf Cavendish	Musa textilis	9	999	1.27639	0.386	0.386	No
Weighted UniFrac	Dwarf Cavendish	Williams Hybrid	14	999	2.23841	0.11	0.2205	No
Weighted UniFrac	FHIA-25	Musa balbisiana	13	999	3.27074	0.037	0.168	No
Weighted UniFrac	FHIA-25	Musa textilis	7	999	1.53448	0.236	0.272308	No
Weighted UniFrac	FHIA-25	Williams Hybrid	12	999	2.35406	0.141	0.2205	No
Weighted UniFrac	Musa balbisiana	Musa textilis	10	999	2.22781	0.126	0.2205	No
Weighted UniFrac	Musa balbisiana	Williams Hybrid	15	999	6.41012	0.001	0.015	Yes
Weighted UniFrac	Musa textilis	Williams Hybrid	9	999	1.22702	0.323	0.346071	No
Unweighted UniFrac	Thai Black	Dwarf Cavendish	15	999	1.14202	0.178	0.190714	No
Unweighted UniFrac	Thai Black	FHIA-25	13	999	1.59183	0.008	0.03	Yes
Unweighted UniFrac	Thai Black	Musa balbisiana	16	999	1.2162	0.083	0.1245	No
Unweighted UniFrac	Thai Black	Musa textilis	10	999	1.38043	0.025	0.0625	No
Unweighted UniFrac	Thai Black	Williams Hybrid	15	999	1.72376	0.004	0.03	Yes
Unweighted UniFrac	Dwarf Cavendish	FHIA-25	12	999	1.30266	0.119	0.162273	No
Unweighted UniFrac	Dwarf Cavendish	Musa balbisiana	15	999	1.3241	0.076	0.1245	No
Unweighted UniFrac	Dwarf Cavendish	Musa textilis	9	999	1.15349	0.167	0.190714	No
Unweighted UniFrac	Dwarf Cavendish	Williams Hybrid	14	999	1.40656	0.042	0.09	No
Unweighted UniFrac	FHIA-25	Musa balbisiana	13	999	1.83085	0.002	0.03	Yes
Unweighted UniFrac	FHIA-25	Musa textilis	7	999	0.984014	0.453	0.453	No
Unweighted UniFrac	FHIA-25	Williams Hybrid	12	999	1.62578	0.017	0.051	No
Unweighted UniFrac	Musa balbisiana	Musa textilis	10	999	1.4521	0.058	0.10875	No
Unweighted UniFrac	Musa balbisiana	Williams Hybrid	15	999	1.61927	0.007	0.03	Yes
Unweighted UniFrac	Musa textilis	Williams Hybrid	9	999	1.23766	0.145	0.18125	No

## Sheet: S8C_Adonis_factor_effects
Supplementary Table S8C. Adonis factor-effect results for beta diversity
Distance metric	Factor	Df	SumsOfSqs	MeanSqs	F.Model	R2	Pr(>F)	p-value
Bray-Curtis	Tissue	1	0.225495	0.225495	1.61926	0.035705	0.12
Bray-Curtis	Cultivar	5	1.91217	0.382434	2.74622	0.302778	0.002
Bray-Curtis	Domestication	1	0.580003	0.580003	3.62706	0.091839	0.004
Bray-Curtis	Residuals	33	5.27704	0.15991	NA	0.835581	NA
Bray-Curtis	Total	39	6.31541	NA	NA	1	NA
Unweighted UniFrac	Tissue	1	0.520033	0.520033	1.57719	0.040814	0.005
Unweighted UniFrac	Domestication	1	0.590364	0.590364	1.7905	0.046334	0.002
Unweighted UniFrac	Cultivar	5	2.3743	0.47486	1.44019	0.186345	0.013
Unweighted UniFrac	Residuals	33	9.89163	0.329721	NA	0.776336	NA
Unweighted UniFrac	Total	39	12.7414	NA	NA	1	NA
Weighted UniFrac	Tissue	1	0.034886	0.034886	0.788434	0.01732	0.5
Weighted UniFrac	Cultivar	5	0.651928	0.130386	2.94674	0.32366	0.005
Weighted UniFrac	Domestication	1	0.294146	0.294146	6.17634	0.146034	0.002
Weighted UniFrac	Residuals	33	1.57162	0.047625	NA	0.780254	NA
Weighted UniFrac	Total	39	2.01424	NA	NA	1	NA

## Sheet: S8D_Raw_distance
Supplementary Table S8D. Raw beta-diversity distance values
Distance metric	SubjectID1	SubjectID2	Group1	Group2	Distance
Bray-Curtis	BB1-S	BB1-C	Thai Black	Thai Black	0.290533
Bray-Curtis	BB2-C	BB1-C	Thai Black	Thai Black	0.398667
Bray-Curtis	BB2-C	BB1-S	Thai Black	Thai Black	0.3856
Bray-Curtis	BB2-S	BB1-C	Thai Black	Thai Black	0.348467
Bray-Curtis	BB2-S	BB1-S	Thai Black	Thai Black	0.259867
Bray-Curtis	BB2-S	BB2-C	Thai Black	Thai Black	0.286267
Bray-Curtis	BB3-C	BB1-C	Thai Black	Thai Black	0.1566
Bray-Curtis	BB3-C	BB1-S	Thai Black	Thai Black	0.227867
Bray-Curtis	BB3-C	BB2-C	Thai Black	Thai Black	0.3876
Bray-Curtis	BB3-C	BB2-S	Thai Black	Thai Black	0.316067
Bray-Curtis	BB4-C	BB1-C	Thai Black	Thai Black	0.358067
Bray-Curtis	BB4-C	BB1-S	Thai Black	Thai Black	0.323667
Bray-Curtis	BB4-C	BB2-C	Thai Black	Thai Black	0.362267
Bray-Curtis	BB4-C	BB2-S	Thai Black	Thai Black	0.261333
Bray-Curtis	BB4-C	BB3-C	Thai Black	Thai Black	0.351133
Bray-Curtis	BB4-S	BB1-C	Thai Black	Thai Black	0.229067
Bray-Curtis	BB4-S	BB1-S	Thai Black	Thai Black	0.249267
Bray-Curtis	BB4-S	BB2-C	Thai Black	Thai Black	0.3422
Bray-Curtis	BB4-S	BB2-S	Thai Black	Thai Black	0.243733
Bray-Curtis	BB4-S	BB3-C	Thai Black	Thai Black	0.224333
Bray-Curtis	BB4-S	BB4-C	Thai Black	Thai Black	0.256467
Bray-Curtis	BB3-S	BB1-C	Thai Black	Thai Black	0.1736
Bray-Curtis	BB3-S	BB1-S	Thai Black	Thai Black	0.2684
Bray-Curtis	BB3-S	BB2-C	Thai Black	Thai Black	0.4464
Bray-Curtis	BB3-S	BB2-S	Thai Black	Thai Black	0.3256
Bray-Curtis	BB3-S	BB3-C	Thai Black	Thai Black	0.192333
Bray-Curtis	BB3-S	BB4-C	Thai Black	Thai Black	0.358267
Bray-Curtis	BB3-S	BB4-S	Thai Black	Thai Black	0.212933
Bray-Curtis	BB1-C	D1-C	Thai Black	Dwarf Cavendish	0.222133
Bray-Curtis	BB1-C	D1-S	Thai Black	Dwarf Cavendish	0.522267
Bray-Curtis	BB1-C	D2-C	Thai Black	Dwarf Cavendish	0.180267
Bray-Curtis	BB1-C	D2-S	Thai Black	Dwarf Cavendish	0.174933
Bray-Curtis	BB1-C	D3-C	Thai Black	Dwarf Cavendish	0.7264
Bray-Curtis	BB1-C	D3-S	Thai Black	Dwarf Cavendish	0.332333
Bray-Curtis	BB1-C	D4-S	Thai Black	Dwarf Cavendish	0.454867
Bray-Curtis	BB1-S	D1-C	Thai Black	Dwarf Cavendish	0.293133
Bray-Curtis	BB1-S	D1-S	Thai Black	Dwarf Cavendish	0.4682
Bray-Curtis	BB1-S	D2-C	Thai Black	Dwarf Cavendish	0.291533
Bray-Curtis	BB1-S	D2-S	Thai Black	Dwarf Cavendish	0.2656
Bray-Curtis	BB1-S	D3-C	Thai Black	Dwarf Cavendish	0.6824
Bray-Curtis	BB1-S	D3-S	Thai Black	Dwarf Cavendish	0.2712
Bray-Curtis	BB1-S	D4-S	Thai Black	Dwarf Cavendish	0.405267
Bray-Curtis	BB2-C	D1-C	Thai Black	Dwarf Cavendish	0.4164
Bray-Curtis	BB2-C	D1-S	Thai Black	Dwarf Cavendish	0.3762
Bray-Curtis	BB2-C	D2-C	Thai Black	Dwarf Cavendish	0.4526
Bray-Curtis	BB2-C	D2-S	Thai Black	Dwarf Cavendish	0.416333
Bray-Curtis	BB2-C	D3-C	Thai Black	Dwarf Cavendish	0.567667
Bray-Curtis	BB2-C	D3-S	Thai Black	Dwarf Cavendish	0.307533
Bray-Curtis	BB2-C	D4-S	Thai Black	Dwarf Cavendish	0.339267
Bray-Curtis	BB2-S	D1-C	Thai Black	Dwarf Cavendish	0.338333
Bray-Curtis	BB2-S	D1-S	Thai Black	Dwarf Cavendish	0.354533
Bray-Curtis	BB2-S	D2-C	Thai Black	Dwarf Cavendish	0.360467
Bray-Curtis	BB2-S	D2-S	Thai Black	Dwarf Cavendish	0.308333
Bray-Curtis	BB2-S	D3-C	Thai Black	Dwarf Cavendish	0.570067
Bray-Curtis	BB2-S	D3-S	Thai Black	Dwarf Cavendish	0.198
Bray-Curtis	BB2-S	D4-S	Thai Black	Dwarf Cavendish	0.298533
Bray-Curtis	BB3-C	D1-C	Thai Black	Dwarf Cavendish	0.2204
Bray-Curtis	BB3-C	D1-S	Thai Black	Dwarf Cavendish	0.505533
Bray-Curtis	BB3-C	D2-C	Thai Black	Dwarf Cavendish	0.199867
Bray-Curtis	BB3-C	D2-S	Thai Black	Dwarf Cavendish	0.179933
Bray-Curtis	BB3-C	D3-C	Thai Black	Dwarf Cavendish	0.7166
Bray-Curtis	BB3-C	D3-S	Thai Black	Dwarf Cavendish	0.3064
Bray-Curtis	BB3-C	D4-S	Thai Black	Dwarf Cavendish	0.441067
Bray-Curtis	BB4-C	D1-C	Thai Black	Dwarf Cavendish	0.364667
Bray-Curtis	BB4-C	D1-S	Thai Black	Dwarf Cavendish	0.259733
Bray-Curtis	BB4-C	D2-C	Thai Black	Dwarf Cavendish	0.3534
Bray-Curtis	BB4-C	D2-S	Thai Black	Dwarf Cavendish	0.3228
Bray-Curtis	BB4-C	D3-C	Thai Black	Dwarf Cavendish	0.495667
Bray-Curtis	BB4-C	D3-S	Thai Black	Dwarf Cavendish	0.146667
Bray-Curtis	BB4-C	D4-S	Thai Black	Dwarf Cavendish	0.183733
Bray-Curtis	BB4-S	D1-C	Thai Black	Dwarf Cavendish	0.208533
Bray-Curtis	BB4-S	D1-S	Thai Black	Dwarf Cavendish	0.403467
Bray-Curtis	BB4-S	D2-C	Thai Black	Dwarf Cavendish	0.202267
Bray-Curtis	BB4-S	D2-S	Thai Black	Dwarf Cavendish	0.1724
Bray-Curtis	BB4-S	D3-C	Thai Black	Dwarf Cavendish	0.6186
Bray-Curtis	BB4-S	D3-S	Thai Black	Dwarf Cavendish	0.2194
Bray-Curtis	BB4-S	D4-S	Thai Black	Dwarf Cavendish	0.337333
Bray-Curtis	BB3-S	D1-C	Thai Black	Dwarf Cavendish	0.221933
Bray-Curtis	BB3-S	D1-S	Thai Black	Dwarf Cavendish	0.517267
Bray-Curtis	BB3-S	D2-C	Thai Black	Dwarf Cavendish	0.1262
Bray-Curtis	BB3-S	D2-S	Thai Black	Dwarf Cavendish	0.137933
Bray-Curtis	BB3-S	D3-C	Thai Black	Dwarf Cavendish	0.7404
Bray-Curtis	BB3-S	D3-S	Thai Black	Dwarf Cavendish	0.3298
Bray-Curtis	BB3-S	D4-S	Thai Black	Dwarf Cavendish	0.459533
Bray-Curtis	BB1-C	F1-C	Thai Black	FHIA-25	0.5518
Bray-Curtis	BB1-C	F1-S	Thai Black	FHIA-25	0.387933
Bray-Curtis	BB1-C	F2-C	Thai Black	FHIA-25	0.5176
Bray-Curtis	BB1-C	F2-S	Thai Black	FHIA-25	0.3728
Bray-Curtis	BB1-C	F3-C	Thai Black	FHIA-25	0.337267
Bray-Curtis	BB1-S	F1-C	Thai Black	FHIA-25	0.539667
Bray-Curtis	BB1-S	F1-S	Thai Black	FHIA-25	0.3268
Bray-Curtis	BB1-S	F2-C	Thai Black	FHIA-25	0.513533
Bray-Curtis	BB1-S	F2-S	Thai Black	FHIA-25	0.336667
Bray-Curtis	BB1-S	F3-C	Thai Black	FHIA-25	0.281533
Bray-Curtis	BB2-C	F1-C	Thai Black	FHIA-25	0.346067
Bray-Curtis	BB2-C	F1-S	Thai Black	FHIA-25	0.387067
Bray-Curtis	BB2-C	F2-C	Thai Black	FHIA-25	0.361667
Bray-Curtis	BB2-C	F2-S	Thai Black	FHIA-25	0.268533
Bray-Curtis	BB2-C	F3-C	Thai Black	FHIA-25	0.307867
Bray-Curtis	BB2-S	F1-C	Thai Black	FHIA-25	0.422933
Bray-Curtis	BB2-S	F1-S	Thai Black	FHIA-25	0.322133
Bray-Curtis	BB2-S	F2-C	Thai Black	FHIA-25	0.447067
Bray-Curtis	BB2-S	F2-S	Thai Black	FHIA-25	0.2352
Bray-Curtis	BB2-S	F3-C	Thai Black	FHIA-25	0.213933
Bray-Curtis	BB3-C	F1-C	Thai Black	FHIA-25	0.548733
Bray-Curtis	BB3-C	F1-S	Thai Black	FHIA-25	0.379
Bray-Curtis	BB3-C	F2-C	Thai Black	FHIA-25	0.5194
Bray-Curtis	BB3-C	F2-S	Thai Black	FHIA-25	0.369933
Bray-Curtis	BB3-C	F3-C	Thai Black	FHIA-25	0.315133
Bray-Curtis	BB4-C	F1-C	Thai Black	FHIA-25	0.4738
Bray-Curtis	BB4-C	F1-S	Thai Black	FHIA-25	0.409867
Bray-Curtis	BB4-C	F2-C	Thai Black	FHIA-25	0.496867
Bray-Curtis	BB4-C	F2-S	Thai Black	FHIA-25	0.332333
Bray-Curtis	BB4-C	F3-C	Thai Black	FHIA-25	0.2698
Bray-Curtis	BB4-S	F1-C	Thai Black	FHIA-25	0.489
Bray-Curtis	BB4-S	F1-S	Thai Black	FHIA-25	0.337133
Bray-Curtis	BB4-S	F2-C	Thai Black	FHIA-25	0.4712
Bray-Curtis	BB4-S	F2-S	Thai Black	FHIA-25	0.288533
Bray-Curtis	BB4-S	F3-C	Thai Black	FHIA-25	0.222667
Bray-Curtis	BB3-S	F1-C	Thai Black	FHIA-25	0.596267
Bray-Curtis	BB3-S	F1-S	Thai Black	FHIA-25	0.369733
Bray-Curtis	BB3-S	F2-C	Thai Black	FHIA-25	0.564733
Bray-Curtis	BB3-S	F2-S	Thai Black	FHIA-25	0.391333
Bray-Curtis	BB3-S	F3-C	Thai Black	FHIA-25	0.3358
Bray-Curtis	BB1-C	T1-C	Thai Black	Musa textilis	0.3408
Bray-Curtis	BB1-C	T1-S	Thai Black	Musa textilis	0.549
Bray-Curtis	BB1-S	T1-C	Thai Black	Musa textilis	0.325467
Bray-Curtis	BB1-S	T1-S	Thai Black	Musa textilis	0.515667
Bray-Curtis	BB2-C	T1-C	Thai Black	Musa textilis	0.3654
Bray-Curtis	BB2-C	T1-S	Thai Black	Musa textilis	0.463067
Bray-Curtis	BB2-S	T1-C	Thai Black	Musa textilis	0.308867
Bray-Curtis	BB2-S	T1-S	Thai Black	Musa textilis	0.469933
Bray-Curtis	BB3-C	T1-C	Thai Black	Musa textilis	0.339133
Bray-Curtis	BB3-C	T1-S	Thai Black	Musa textilis	0.537
Bray-Curtis	BB4-C	T1-C	Thai Black	Musa textilis	0.410333
Bray-Curtis	BB4-C	T1-S	Thai Black	Musa textilis	0.520333
Bray-Curtis	BB4-S	T1-C	Thai Black	Musa textilis	0.343
Bray-Curtis	BB4-S	T1-S	Thai Black	Musa textilis	0.519333
Bray-Curtis	BB3-S	T1-C	Thai Black	Musa textilis	0.357333
Bray-Curtis	BB3-S	T1-S	Thai Black	Musa textilis	0.566733
Bray-Curtis	BB1-C	B1-S	Thai Black	Musa balbisiana	0.284
Bray-Curtis	BB1-C	B1-C	Thai Black	Musa balbisiana	0.865533
Bray-Curtis	BB1-C	B2-S	Thai Black	Musa balbisiana	0.313
Bray-Curtis	BB1-C	B2-C	Thai Black	Musa balbisiana	0.888733
Bray-Curtis	BB1-C	B3-C	Thai Black	Musa balbisiana	0.225533
Bray-Curtis	BB1-C	B3-S	Thai Black	Musa balbisiana	0.262733
Bray-Curtis	BB1-C	B4-C	Thai Black	Musa balbisiana	0.165867
Bray-Curtis	BB1-C	B4-S	Thai Black	Musa balbisiana	0.220867
Bray-Curtis	BB1-S	B1-S	Thai Black	Musa balbisiana	0.2878
Bray-Curtis	BB1-S	B1-C	Thai Black	Musa balbisiana	0.850667
Bray-Curtis	BB1-S	B2-S	Thai Black	Musa balbisiana	0.297533
Bray-Curtis	BB1-S	B2-C	Thai Black	Musa balbisiana	0.898533
Bray-Curtis	BB1-S	B3-C	Thai Black	Musa balbisiana	0.300133
Bray-Curtis	BB1-S	B3-S	Thai Black	Musa balbisiana	0.293467
Bray-Curtis	BB1-S	B4-C	Thai Black	Musa balbisiana	0.3032
Bray-Curtis	BB1-S	B4-S	Thai Black	Musa balbisiana	0.299867
Bray-Curtis	BB2-C	B1-S	Thai Black	Musa balbisiana	0.456733
Bray-Curtis	BB2-C	B1-C	Thai Black	Musa balbisiana	0.7922
Bray-Curtis	BB2-C	B2-S	Thai Black	Musa balbisiana	0.3974
Bray-Curtis	BB2-C	B2-C	Thai Black	Musa balbisiana	0.836
Bray-Curtis	BB2-C	B3-C	Thai Black	Musa balbisiana	0.316933
Bray-Curtis	BB2-C	B3-S	Thai Black	Musa balbisiana	0.377
Bray-Curtis	BB2-C	B4-C	Thai Black	Musa balbisiana	0.431133
Bray-Curtis	BB2-C	B4-S	Thai Black	Musa balbisiana	0.447667
Bray-Curtis	BB2-S	B1-S	Thai Black	Musa balbisiana	0.359067
Bray-Curtis	BB2-S	B1-C	Thai Black	Musa balbisiana	0.867933
Bray-Curtis	BB2-S	B2-S	Thai Black	Musa balbisiana	0.306133
Bray-Curtis	BB2-S	B2-C	Thai Black	Musa balbisiana	0.898133
Bray-Curtis	BB2-S	B3-C	Thai Black	Musa balbisiana	0.265
Bray-Curtis	BB2-S	B3-S	Thai Black	Musa balbisiana	0.273
Bray-Curtis	BB2-S	B4-C	Thai Black	Musa balbisiana	0.3634
Bray-Curtis	BB2-S	B4-S	Thai Black	Musa balbisiana	0.3366
Bray-Curtis	BB3-C	B1-S	Thai Black	Musa balbisiana	0.291533
Bray-Curtis	BB3-C	B1-C	Thai Black	Musa balbisiana	0.878133
Bray-Curtis	BB3-C	B2-S	Thai Black	Musa balbisiana	0.3302
Bray-Curtis	BB3-C	B2-C	Thai Black	Musa balbisiana	0.908733
Bray-Curtis	BB3-C	B3-C	Thai Black	Musa balbisiana	0.229267
Bray-Curtis	BB3-C	B3-S	Thai Black	Musa balbisiana	0.261333
Bray-Curtis	BB3-C	B4-C	Thai Black	Musa balbisiana	0.179533
Bray-Curtis	BB3-C	B4-S	Thai Black	Musa balbisiana	0.233133
Bray-Curtis	BB4-C	B1-S	Thai Black	Musa balbisiana	0.332533
Bray-Curtis	BB4-C	B1-C	Thai Black	Musa balbisiana	0.8812
Bray-Curtis	BB4-C	B2-S	Thai Black	Musa balbisiana	0.287467
Bray-Curtis	BB4-C	B2-C	Thai Black	Musa balbisiana	0.914933
Bray-Curtis	BB4-C	B3-C	Thai Black	Musa balbisiana	0.223533
Bray-Curtis	BB4-C	B3-S	Thai Black	Musa balbisiana	0.2494
Bray-Curtis	BB4-C	B4-C	Thai Black	Musa balbisiana	0.359
Bray-Curtis	BB4-C	B4-S	Thai Black	Musa balbisiana	0.342533
Bray-Curtis	BB4-S	B1-S	Thai Black	Musa balbisiana	0.3132
Bray-Curtis	BB4-S	B1-C	Thai Black	Musa balbisiana	0.885267
Bray-Curtis	BB4-S	B2-S	Thai Black	Musa balbisiana	0.293533
Bray-Curtis	BB4-S	B2-C	Thai Black	Musa balbisiana	0.917467
Bray-Curtis	BB4-S	B3-C	Thai Black	Musa balbisiana	0.2296
Bray-Curtis	BB4-S	B3-S	Thai Black	Musa balbisiana	0.2162
Bray-Curtis	BB4-S	B4-C	Thai Black	Musa balbisiana	0.245533
Bray-Curtis	BB4-S	B4-S	Thai Black	Musa balbisiana	0.249133
Bray-Curtis	BB3-S	B1-S	Thai Black	Musa balbisiana	0.276333
Bray-Curtis	BB3-S	B1-C	Thai Black	Musa balbisiana	0.893267
Bray-Curtis	BB3-S	B2-S	Thai Black	Musa balbisiana	0.3228
Bray-Curtis	BB3-S	B2-C	Thai Black	Musa balbisiana	0.922533
Bray-Curtis	BB3-S	B3-C	Thai Black	Musa balbisiana	0.301067
Bray-Curtis	BB3-S	B3-S	Thai Black	Musa balbisiana	0.2272
Bray-Curtis	BB3-S	B4-C	Thai Black	Musa balbisiana	0.1412
Bray-Curtis	BB3-S	B4-S	Thai Black	Musa balbisiana	0.1508
Bray-Curtis	BB1-C	W3-C	Thai Black	Williams Hybrid	0.480533
Bray-Curtis	BB1-C	W4-S	Thai Black	Williams Hybrid	0.989267
Bray-Curtis	BB1-C	W1-C	Thai Black	Williams Hybrid	0.579533
Bray-Curtis	BB1-C	W4-C	Thai Black	Williams Hybrid	0.971867
Bray-Curtis	BB1-C	W2-C	Thai Black	Williams Hybrid	0.7218
Bray-Curtis	BB1-C	W1-S	Thai Black	Williams Hybrid	0.9312
Bray-Curtis	BB1-C	W2-S	Thai Black	Williams Hybrid	0.785333
Bray-Curtis	BB1-S	W3-C	Thai Black	Williams Hybrid	0.488933
Bray-Curtis	BB1-S	W4-S	Thai Black	Williams Hybrid	0.930667
Bray-Curtis	BB1-S	W1-C	Thai Black	Williams Hybrid	0.521867
Bray-Curtis	BB1-S	W4-C	Thai Black	Williams Hybrid	0.958467
Bray-Curtis	BB1-S	W2-C	Thai Black	Williams Hybrid	0.661733
Bray-Curtis	BB1-S	W1-S	Thai Black	Williams Hybrid	0.914733
Bray-Curtis	BB1-S	W2-S	Thai Black	Williams Hybrid	0.733
Bray-Curtis	BB2-C	W3-C	Thai Black	Williams Hybrid	0.417667
Bray-Curtis	BB2-C	W4-S	Thai Black	Williams Hybrid	0.829867
Bray-Curtis	BB2-C	W1-C	Thai Black	Williams Hybrid	0.415733
Bray-Curtis	BB2-C	W4-C	Thai Black	Williams Hybrid	0.865333
Bray-Curtis	BB2-C	W2-C	Thai Black	Williams Hybrid	0.556933
Bray-Curtis	BB2-C	W1-S	Thai Black	Williams Hybrid	0.8562
Bray-Curtis	BB2-C	W2-S	Thai Black	Williams Hybrid	0.6424
Bray-Curtis	BB2-S	W3-C	Thai Black	Williams Hybrid	0.4778
Bray-Curtis	BB2-S	W4-S	Thai Black	Williams Hybrid	0.813
Bray-Curtis	BB2-S	W1-C	Thai Black	Williams Hybrid	0.407667
Bray-Curtis	BB2-S	W4-C	Thai Black	Williams Hybrid	0.934533
Bray-Curtis	BB2-S	W2-C	Thai Black	Williams Hybrid	0.5472
Bray-Curtis	BB2-S	W1-S	Thai Black	Williams Hybrid	0.893
Bray-Curtis	BB2-S	W2-S	Thai Black	Williams Hybrid	0.625733
Bray-Curtis	BB3-C	W3-C	Thai Black	Williams Hybrid	0.454533
Bray-Curtis	BB3-C	W4-S	Thai Black	Williams Hybrid	0.9774
Bray-Curtis	BB3-C	W1-C	Thai Black	Williams Hybrid	0.5668
Bray-Curtis	BB3-C	W4-C	Thai Black	Williams Hybrid	0.9682
Bray-Curtis	BB3-C	W2-C	Thai Black	Williams Hybrid	0.705467
Bray-Curtis	BB3-C	W1-S	Thai Black	Williams Hybrid	0.934667
Bray-Curtis	BB3-C	W2-S	Thai Black	Williams Hybrid	0.768867
Bray-Curtis	BB4-C	W3-C	Thai Black	Williams Hybrid	0.5368
Bray-Curtis	BB4-C	W4-S	Thai Black	Williams Hybrid	0.675333
Bray-Curtis	BB4-C	W1-C	Thai Black	Williams Hybrid	0.311267
Bray-Curtis	BB4-C	W4-C	Thai Black	Williams Hybrid	0.981267
Bray-Curtis	BB4-C	W2-C	Thai Black	Williams Hybrid	0.4252
Bray-Curtis	BB4-C	W1-S	Thai Black	Williams Hybrid	0.950133
Bray-Curtis	BB4-C	W2-S	Thai Black	Williams Hybrid	0.464
Bray-Curtis	BB4-S	W3-C	Thai Black	Williams Hybrid	0.5142
Bray-Curtis	BB4-S	W4-S	Thai Black	Williams Hybrid	0.877667
Bray-Curtis	BB4-S	W1-C	Thai Black	Williams Hybrid	0.4686
Bray-Curtis	BB4-S	W4-C	Thai Black	Williams Hybrid	0.980467
Bray-Curtis	BB4-S	W2-C	Thai Black	Williams Hybrid	0.611733
Bray-Curtis	BB4-S	W1-S	Thai Black	Williams Hybrid	0.9498
Bray-Curtis	BB4-S	W2-S	Thai Black	Williams Hybrid	0.666333
Bray-Curtis	BB3-S	W3-C	Thai Black	Williams Hybrid	0.5578
Bray-Curtis	BB3-S	W4-S	Thai Black	Williams Hybrid	0.9852
Bray-Curtis	BB3-S	W1-C	Thai Black	Williams Hybrid	0.581
Bray-Curtis	BB3-S	W4-C	Thai Black	Williams Hybrid	0.9802
Bray-Curtis	BB3-S	W2-C	Thai Black	Williams Hybrid	0.722067
Bray-Curtis	BB3-S	W1-S	Thai Black	Williams Hybrid	0.924467
Bray-Curtis	BB3-S	W2-S	Thai Black	Williams Hybrid	0.787133
Bray-Curtis	D1-S	D1-C	Dwarf Cavendish	Dwarf Cavendish	0.497733
Bray-Curtis	D2-C	D1-C	Dwarf Cavendish	Dwarf Cavendish	0.160533
Bray-Curtis	D2-C	D1-S	Dwarf Cavendish	Dwarf Cavendish	0.518133
Bray-Curtis	D2-S	D1-C	Dwarf Cavendish	Dwarf Cavendish	0.148733
Bray-Curtis	D2-S	D1-S	Dwarf Cavendish	Dwarf Cavendish	0.481867
Bray-Curtis	D2-S	D2-C	Dwarf Cavendish	Dwarf Cavendish	0.101533
Bray-Curtis	D3-C	D1-C	Dwarf Cavendish	Dwarf Cavendish	0.713267
Bray-Curtis	D3-C	D1-S	Dwarf Cavendish	Dwarf Cavendish	0.497067
Bray-Curtis	D3-C	D2-C	Dwarf Cavendish	Dwarf Cavendish	0.735267
Bray-Curtis	D3-C	D2-S	Dwarf Cavendish	Dwarf Cavendish	0.703
Bray-Curtis	D3-S	D1-C	Dwarf Cavendish	Dwarf Cavendish	0.331
Bray-Curtis	D3-S	D1-S	Dwarf Cavendish	Dwarf Cavendish	0.268
Bray-Curtis	D3-S	D2-C	Dwarf Cavendish	Dwarf Cavendish	0.3344
Bray-Curtis	D3-S	D2-S	Dwarf Cavendish	Dwarf Cavendish	0.303467
Bray-Curtis	D3-S	D3-C	Dwarf Cavendish	Dwarf Cavendish	0.496533
Bray-Curtis	D4-S	D1-C	Dwarf Cavendish	Dwarf Cavendish	0.4336
Bray-Curtis	D4-S	D1-S	Dwarf Cavendish	Dwarf Cavendish	0.143467
Bray-Curtis	D4-S	D2-C	Dwarf Cavendish	Dwarf Cavendish	0.4538
Bray-Curtis	D4-S	D2-S	Dwarf Cavendish	Dwarf Cavendish	0.423533
Bray-Curtis	D4-S	D3-C	Dwarf Cavendish	Dwarf Cavendish	0.495733
Bray-Curtis	D4-S	D3-S	Dwarf Cavendish	Dwarf Cavendish	0.190733
Bray-Curtis	D1-C	BB1-C	Dwarf Cavendish	Thai Black	0.222133
Bray-Curtis	D1-C	BB1-S	Dwarf Cavendish	Thai Black	0.293133
Bray-Curtis	D1-C	BB2-C	Dwarf Cavendish	Thai Black	0.4164
Bray-Curtis	D1-C	BB2-S	Dwarf Cavendish	Thai Black	0.338333
Bray-Curtis	D1-C	BB3-C	Dwarf Cavendish	Thai Black	0.2204
Bray-Curtis	D1-C	BB4-C	Dwarf Cavendish	Thai Black	0.364667
Bray-Curtis	D1-C	BB4-S	Dwarf Cavendish	Thai Black	0.208533
Bray-Curtis	D1-C	BB3-S	Dwarf Cavendish	Thai Black	0.221933
Bray-Curtis	D1-S	BB1-C	Dwarf Cavendish	Thai Black	0.522267
Bray-Curtis	D1-S	BB1-S	Dwarf Cavendish	Thai Black	0.4682
Bray-Curtis	D1-S	BB2-C	Dwarf Cavendish	Thai Black	0.3762
Bray-Curtis	D1-S	BB2-S	Dwarf Cavendish	Thai Black	0.354533
Bray-Curtis	D1-S	BB3-C	Dwarf Cavendish	Thai Black	0.505533
Bray-Curtis	D1-S	BB4-C	Dwarf Cavendish	Thai Black	0.259733
Bray-Curtis	D1-S	BB4-S	Dwarf Cavendish	Thai Black	0.403467
Bray-Curtis	D1-S	BB3-S	Dwarf Cavendish	Thai Black	0.517267
Bray-Curtis	D2-C	BB1-C	Dwarf Cavendish	Thai Black	0.180267
Bray-Curtis	D2-C	BB1-S	Dwarf Cavendish	Thai Black	0.291533
Bray-Curtis	D2-C	BB2-C	Dwarf Cavendish	Thai Black	0.4526
Bray-Curtis	D2-C	BB2-S	Dwarf Cavendish	Thai Black	0.360467
Bray-Curtis	D2-C	BB3-C	Dwarf Cavendish	Thai Black	0.199867
Bray-Curtis	D2-C	BB4-C	Dwarf Cavendish	Thai Black	0.3534
Bray-Curtis	D2-C	BB4-S	Dwarf Cavendish	Thai Black	0.202267
Bray-Curtis	D2-C	BB3-S	Dwarf Cavendish	Thai Black	0.1262
Bray-Curtis	D2-S	BB1-C	Dwarf Cavendish	Thai Black	0.174933
Bray-Curtis	D2-S	BB1-S	Dwarf Cavendish	Thai Black	0.2656
Bray-Curtis	D2-S	BB2-C	Dwarf Cavendish	Thai Black	0.416333
Bray-Curtis	D2-S	BB2-S	Dwarf Cavendish	Thai Black	0.308333
Bray-Curtis	D2-S	BB3-C	Dwarf Cavendish	Thai Black	0.179933
Bray-Curtis	D2-S	BB4-C	Dwarf Cavendish	Thai Black	0.3228
Bray-Curtis	D2-S	BB4-S	Dwarf Cavendish	Thai Black	0.1724
Bray-Curtis	D2-S	BB3-S	Dwarf Cavendish	Thai Black	0.137933
Bray-Curtis	D3-C	BB1-C	Dwarf Cavendish	Thai Black	0.7264
Bray-Curtis	D3-C	BB1-S	Dwarf Cavendish	Thai Black	0.6824
Bray-Curtis	D3-C	BB2-C	Dwarf Cavendish	Thai Black	0.567667
Bray-Curtis	D3-C	BB2-S	Dwarf Cavendish	Thai Black	0.570067
Bray-Curtis	D3-C	BB3-C	Dwarf Cavendish	Thai Black	0.7166
Bray-Curtis	D3-C	BB4-C	Dwarf Cavendish	Thai Black	0.495667
Bray-Curtis	D3-C	BB4-S	Dwarf Cavendish	Thai Black	0.6186
Bray-Curtis	D3-C	BB3-S	Dwarf Cavendish	Thai Black	0.7404
Bray-Curtis	D3-S	BB1-C	Dwarf Cavendish	Thai Black	0.332333
Bray-Curtis	D3-S	BB1-S	Dwarf Cavendish	Thai Black	0.2712
Bray-Curtis	D3-S	BB2-C	Dwarf Cavendish	Thai Black	0.307533
Bray-Curtis	D3-S	BB2-S	Dwarf Cavendish	Thai Black	0.198
Bray-Curtis	D3-S	BB3-C	Dwarf Cavendish	Thai Black	0.3064
Bray-Curtis	D3-S	BB4-C	Dwarf Cavendish	Thai Black	0.146667
Bray-Curtis	D3-S	BB4-S	Dwarf Cavendish	Thai Black	0.2194
Bray-Curtis	D3-S	BB3-S	Dwarf Cavendish	Thai Black	0.3298
Bray-Curtis	D4-S	BB1-C	Dwarf Cavendish	Thai Black	0.454867
Bray-Curtis	D4-S	BB1-S	Dwarf Cavendish	Thai Black	0.405267
Bray-Curtis	D4-S	BB2-C	Dwarf Cavendish	Thai Black	0.339267
Bray-Curtis	D4-S	BB2-S	Dwarf Cavendish	Thai Black	0.298533
Bray-Curtis	D4-S	BB3-C	Dwarf Cavendish	Thai Black	0.441067
Bray-Curtis	D4-S	BB4-C	Dwarf Cavendish	Thai Black	0.183733
Bray-Curtis	D4-S	BB4-S	Dwarf Cavendish	Thai Black	0.337333
Bray-Curtis	D4-S	BB3-S	Dwarf Cavendish	Thai Black	0.459533
Bray-Curtis	D1-C	F1-C	Dwarf Cavendish	FHIA-25	0.561933
Bray-Curtis	D1-C	F1-S	Dwarf Cavendish	FHIA-25	0.368867
Bray-Curtis	D1-C	F2-C	Dwarf Cavendish	FHIA-25	0.530067
Bray-Curtis	D1-C	F2-S	Dwarf Cavendish	FHIA-25	0.367267
Bray-Curtis	D1-C	F3-C	Dwarf Cavendish	FHIA-25	0.320267
Bray-Curtis	D1-S	F1-C	Dwarf Cavendish	FHIA-25	0.447667
Bray-Curtis	D1-S	F1-S	Dwarf Cavendish	FHIA-25	0.449133
Bray-Curtis	D1-S	F2-C	Dwarf Cavendish	FHIA-25	0.4692
Bray-Curtis	D1-S	F2-S	Dwarf Cavendish	FHIA-25	0.364133
Bray-Curtis	D1-S	F3-C	Dwarf Cavendish	FHIA-25	0.3778
Bray-Curtis	D2-C	F1-C	Dwarf Cavendish	FHIA-25	0.600067
Bray-Curtis	D2-C	F1-S	Dwarf Cavendish	FHIA-25	0.3922
Bray-Curtis	D2-C	F2-C	Dwarf Cavendish	FHIA-25	0.566
Bray-Curtis	D2-C	F2-S	Dwarf Cavendish	FHIA-25	0.395133
Bray-Curtis	D2-C	F3-C	Dwarf Cavendish	FHIA-25	0.341267
Bray-Curtis	D2-S	F1-C	Dwarf Cavendish	FHIA-25	0.5548
Bray-Curtis	D2-S	F1-S	Dwarf Cavendish	FHIA-25	0.3486
Bray-Curtis	D2-S	F2-C	Dwarf Cavendish	FHIA-25	0.5242
Bray-Curtis	D2-S	F2-S	Dwarf Cavendish	FHIA-25	0.3526
Bray-Curtis	D2-S	F3-C	Dwarf Cavendish	FHIA-25	0.309933
Bray-Curtis	D3-C	F1-C	Dwarf Cavendish	FHIA-25	0.556
Bray-Curtis	D3-C	F1-S	Dwarf Cavendish	FHIA-25	0.680133
Bray-Curtis	D3-C	F2-C	Dwarf Cavendish	FHIA-25	0.615467
Bray-Curtis	D3-C	F2-S	Dwarf Cavendish	FHIA-25	0.575733
Bray-Curtis	D3-C	F3-C	Dwarf Cavendish	FHIA-25	0.5876
Bray-Curtis	D3-S	F1-C	Dwarf Cavendish	FHIA-25	0.4502
Bray-Curtis	D3-S	F1-S	Dwarf Cavendish	FHIA-25	0.364333
Bray-Curtis	D3-S	F2-C	Dwarf Cavendish	FHIA-25	0.467733
Bray-Curtis	D3-S	F2-S	Dwarf Cavendish	FHIA-25	0.2822
Bray-Curtis	D3-S	F3-C	Dwarf Cavendish	FHIA-25	0.222
Bray-Curtis	D4-S	F1-C	Dwarf Cavendish	FHIA-25	0.455267
Bray-Curtis	D4-S	F1-S	Dwarf Cavendish	FHIA-25	0.4236
Bray-Curtis	D4-S	F2-C	Dwarf Cavendish	FHIA-25	0.4766
Bray-Curtis	D4-S	F2-S	Dwarf Cavendish	FHIA-25	0.326467
Bray-Curtis	D4-S	F3-C	Dwarf Cavendish	FHIA-25	0.314067
Bray-Curtis	D1-C	T1-C	Dwarf Cavendish	Musa textilis	0.337
Bray-Curtis	D1-C	T1-S	Dwarf Cavendish	Musa textilis	0.5388
Bray-Curtis	D1-S	T1-C	Dwarf Cavendish	Musa textilis	0.4878
Bray-Curtis	D1-S	T1-S	Dwarf Cavendish	Musa textilis	0.512667
Bray-Curtis	D2-C	T1-C	Dwarf Cavendish	Musa textilis	0.364067
Bray-Curtis	D2-C	T1-S	Dwarf Cavendish	Musa textilis	0.576
Bray-Curtis	D2-S	T1-C	Dwarf Cavendish	Musa textilis	0.3274
Bray-Curtis	D2-S	T1-S	Dwarf Cavendish	Musa textilis	0.537
Bray-Curtis	D3-C	T1-C	Dwarf Cavendish	Musa textilis	0.687733
Bray-Curtis	D3-C	T1-S	Dwarf Cavendish	Musa textilis	0.667267
Bray-Curtis	D3-S	T1-C	Dwarf Cavendish	Musa textilis	0.357733
Bray-Curtis	D3-S	T1-S	Dwarf Cavendish	Musa textilis	0.519067
Bray-Curtis	D4-S	T1-C	Dwarf Cavendish	Musa textilis	0.429333
Bray-Curtis	D4-S	T1-S	Dwarf Cavendish	Musa textilis	0.5194
Bray-Curtis	D1-C	B1-S	Dwarf Cavendish	Musa balbisiana	0.340067
Bray-Curtis	D1-C	B1-C	Dwarf Cavendish	Musa balbisiana	0.879067
Bray-Curtis	D1-C	B2-S	Dwarf Cavendish	Musa balbisiana	0.357867
Bray-Curtis	D1-C	B2-C	Dwarf Cavendish	Musa balbisiana	0.910667
Bray-Curtis	D1-C	B3-C	Dwarf Cavendish	Musa balbisiana	0.305133
Bray-Curtis	D1-C	B3-S	Dwarf Cavendish	Musa balbisiana	0.3106
Bray-Curtis	D1-C	B4-C	Dwarf Cavendish	Musa balbisiana	0.229267
Bray-Curtis	D1-C	B4-S	Dwarf Cavendish	Musa balbisiana	0.241867
Bray-Curtis	D1-S	B1-S	Dwarf Cavendish	Musa balbisiana	0.519267
Bray-Curtis	D1-S	B1-C	Dwarf Cavendish	Musa balbisiana	0.883467
Bray-Curtis	D1-S	B2-S	Dwarf Cavendish	Musa balbisiana	0.470533
Bray-Curtis	D1-S	B2-C	Dwarf Cavendish	Musa balbisiana	0.914667
Bray-Curtis	D1-S	B3-C	Dwarf Cavendish	Musa balbisiana	0.3938
Bray-Curtis	D1-S	B3-S	Dwarf Cavendish	Musa balbisiana	0.416133
Bray-Curtis	D1-S	B4-C	Dwarf Cavendish	Musa balbisiana	0.5228
Bray-Curtis	D1-S	B4-S	Dwarf Cavendish	Musa balbisiana	0.5068
Bray-Curtis	D2-C	B1-S	Dwarf Cavendish	Musa balbisiana	0.279533
Bray-Curtis	D2-C	B1-C	Dwarf Cavendish	Musa balbisiana	0.896
Bray-Curtis	D2-C	B2-S	Dwarf Cavendish	Musa balbisiana	0.3314
Bray-Curtis	D2-C	B2-C	Dwarf Cavendish	Musa balbisiana	0.921133
Bray-Curtis	D2-C	B3-C	Dwarf Cavendish	Musa balbisiana	0.288467
Bray-Curtis	D2-C	B3-S	Dwarf Cavendish	Musa balbisiana	0.238
Bray-Curtis	D2-C	B4-C	Dwarf Cavendish	Musa balbisiana	0.1422
Bray-Curtis	D2-C	B4-S	Dwarf Cavendish	Musa balbisiana	0.145667
Bray-Curtis	D2-S	B1-S	Dwarf Cavendish	Musa balbisiana	0.264067
Bray-Curtis	D2-S	B1-C	Dwarf Cavendish	Musa balbisiana	0.878467
Bray-Curtis	D2-S	B2-S	Dwarf Cavendish	Musa balbisiana	0.2912
Bray-Curtis	D2-S	B2-C	Dwarf Cavendish	Musa balbisiana	0.9084
Bray-Curtis	D2-S	B3-C	Dwarf Cavendish	Musa balbisiana	0.251733
Bray-Curtis	D2-S	B3-S	Dwarf Cavendish	Musa balbisiana	0.212533
Bray-Curtis	D2-S	B4-C	Dwarf Cavendish	Musa balbisiana	0.159733
Bray-Curtis	D2-S	B4-S	Dwarf Cavendish	Musa balbisiana	0.167533
Bray-Curtis	D3-C	B1-S	Dwarf Cavendish	Musa balbisiana	0.703067
Bray-Curtis	D3-C	B1-C	Dwarf Cavendish	Musa balbisiana	0.846733
Bray-Curtis	D3-C	B2-S	Dwarf Cavendish	Musa balbisiana	0.655467
Bray-Curtis	D3-C	B2-C	Dwarf Cavendish	Musa balbisiana	0.88
Bray-Curtis	D3-C	B3-C	Dwarf Cavendish	Musa balbisiana	0.599667
Bray-Curtis	D3-C	B3-S	Dwarf Cavendish	Musa balbisiana	0.6316
Bray-Curtis	D3-C	B4-C	Dwarf Cavendish	Musa balbisiana	0.740333
Bray-Curtis	D3-C	B4-S	Dwarf Cavendish	Musa balbisiana	0.7288
Bray-Curtis	D3-S	B1-S	Dwarf Cavendish	Musa balbisiana	0.3554
Bray-Curtis	D3-S	B1-C	Dwarf Cavendish	Musa balbisiana	0.878333
Bray-Curtis	D3-S	B2-S	Dwarf Cavendish	Musa balbisiana	0.307267
Bray-Curtis	D3-S	B2-C	Dwarf Cavendish	Musa balbisiana	0.911333
Bray-Curtis	D3-S	B3-C	Dwarf Cavendish	Musa balbisiana	0.229467
Bray-Curtis	D3-S	B3-S	Dwarf Cavendish	Musa balbisiana	0.254867
Bray-Curtis	D3-S	B4-C	Dwarf Cavendish	Musa balbisiana	0.3364
Bray-Curtis	D3-S	B4-S	Dwarf Cavendish	Musa balbisiana	0.326533
Bray-Curtis	D4-S	B1-S	Dwarf Cavendish	Musa balbisiana	0.442933
Bray-Curtis	D4-S	B1-C	Dwarf Cavendish	Musa balbisiana	0.879133
Bray-Curtis	D4-S	B2-S	Dwarf Cavendish	Musa balbisiana	0.395533
Bray-Curtis	D4-S	B2-C	Dwarf Cavendish	Musa balbisiana	0.912733
Bray-Curtis	D4-S	B3-C	Dwarf Cavendish	Musa balbisiana	0.318133
Bray-Curtis	D4-S	B3-S	Dwarf Cavendish	Musa balbisiana	0.350467
Bray-Curtis	D4-S	B4-C	Dwarf Cavendish	Musa balbisiana	0.4558
Bray-Curtis	D4-S	B4-S	Dwarf Cavendish	Musa balbisiana	0.445933
Bray-Curtis	D1-C	W3-C	Dwarf Cavendish	Williams Hybrid	0.520933
Bray-Curtis	D1-C	W4-S	Dwarf Cavendish	Williams Hybrid	0.9716
Bray-Curtis	D1-C	W1-C	Dwarf Cavendish	Williams Hybrid	0.5624
Bray-Curtis	D1-C	W4-C	Dwarf Cavendish	Williams Hybrid	0.978133
Bray-Curtis	D1-C	W2-C	Dwarf Cavendish	Williams Hybrid	0.703733
Bray-Curtis	D1-C	W1-S	Dwarf Cavendish	Williams Hybrid	0.947667
Bray-Curtis	D1-C	W2-S	Dwarf Cavendish	Williams Hybrid	0.7614
Bray-Curtis	D1-S	W3-C	Dwarf Cavendish	Williams Hybrid	0.510533
Bray-Curtis	D1-S	W4-S	Dwarf Cavendish	Williams Hybrid	0.4994
Bray-Curtis	D1-S	W1-C	Dwarf Cavendish	Williams Hybrid	0.270933
Bray-Curtis	D1-S	W4-C	Dwarf Cavendish	Williams Hybrid	0.9736
Bray-Curtis	D1-S	W2-C	Dwarf Cavendish	Williams Hybrid	0.418333
Bray-Curtis	D1-S	W1-S	Dwarf Cavendish	Williams Hybrid	0.938
Bray-Curtis	D1-S	W2-S	Dwarf Cavendish	Williams Hybrid	0.294667
Bray-Curtis	D2-C	W3-C	Dwarf Cavendish	Williams Hybrid	0.5634
Bray-Curtis	D2-C	W4-S	Dwarf Cavendish	Williams Hybrid	0.9922
Bray-Curtis	D2-C	W1-C	Dwarf Cavendish	Williams Hybrid	0.583133
Bray-Curtis	D2-C	W4-C	Dwarf Cavendish	Williams Hybrid	0.991
Bray-Curtis	D2-C	W2-C	Dwarf Cavendish	Williams Hybrid	0.725867
Bray-Curtis	D2-C	W1-S	Dwarf Cavendish	Williams Hybrid	0.949
Bray-Curtis	D2-C	W2-S	Dwarf Cavendish	Williams Hybrid	0.7814
Bray-Curtis	D2-S	W3-C	Dwarf Cavendish	Williams Hybrid	0.5256
Bray-Curtis	D2-S	W4-S	Dwarf Cavendish	Williams Hybrid	0.9548
Bray-Curtis	D2-S	W1-C	Dwarf Cavendish	Williams Hybrid	0.5508
Bray-Curtis	D2-S	W4-C	Dwarf Cavendish	Williams Hybrid	0.970867
Bray-Curtis	D2-S	W2-C	Dwarf Cavendish	Williams Hybrid	0.6924
Bray-Curtis	D2-S	W1-S	Dwarf Cavendish	Williams Hybrid	0.9362
Bray-Curtis	D2-S	W2-S	Dwarf Cavendish	Williams Hybrid	0.751467
Bray-Curtis	D3-C	W3-C	Dwarf Cavendish	Williams Hybrid	0.658267
Bray-Curtis	D3-C	W4-S	Dwarf Cavendish	Williams Hybrid	0.739067
Bray-Curtis	D3-C	W1-C	Dwarf Cavendish	Williams Hybrid	0.492733
Bray-Curtis	D3-C	W4-C	Dwarf Cavendish	Williams Hybrid	0.943667
Bray-Curtis	D3-C	W2-C	Dwarf Cavendish	Williams Hybrid	0.506933
Bray-Curtis	D3-C	W1-S	Dwarf Cavendish	Williams Hybrid	0.9262
Bray-Curtis	D3-C	W2-S	Dwarf Cavendish	Williams Hybrid	0.540067
Bray-Curtis	D3-S	W3-C	Dwarf Cavendish	Williams Hybrid	0.4888
Bray-Curtis	D3-S	W4-S	Dwarf Cavendish	Williams Hybrid	0.744867
Bray-Curtis	D3-S	W1-C	Dwarf Cavendish	Williams Hybrid	0.336
Bray-Curtis	D3-S	W4-C	Dwarf Cavendish	Williams Hybrid	0.980467
Bray-Curtis	D3-S	W2-C	Dwarf Cavendish	Williams Hybrid	0.483867
Bray-Curtis	D3-S	W1-S	Dwarf Cavendish	Williams Hybrid	0.947133
Bray-Curtis	D3-S	W2-S	Dwarf Cavendish	Williams Hybrid	0.533733
Bray-Curtis	D4-S	W3-C	Dwarf Cavendish	Williams Hybrid	0.505067
Bray-Curtis	D4-S	W4-S	Dwarf Cavendish	Williams Hybrid	0.6064
Bray-Curtis	D4-S	W1-C	Dwarf Cavendish	Williams Hybrid	0.269667
Bray-Curtis	D4-S	W4-C	Dwarf Cavendish	Williams Hybrid	0.981267
Bray-Curtis	D4-S	W2-C	Dwarf Cavendish	Williams Hybrid	0.419733
Bray-Curtis	D4-S	W1-S	Dwarf Cavendish	Williams Hybrid	0.948933
Bray-Curtis	D4-S	W2-S	Dwarf Cavendish	Williams Hybrid	0.3952
Bray-Curtis	F1-S	F1-C	FHIA-25	FHIA-25	0.499
Bray-Curtis	F2-C	F1-C	FHIA-25	FHIA-25	0.289467
Bray-Curtis	F2-C	F1-S	FHIA-25	FHIA-25	0.487867
Bray-Curtis	F2-S	F1-C	FHIA-25	FHIA-25	0.386933
Bray-Curtis	F2-S	F1-S	FHIA-25	FHIA-25	0.250333
Bray-Curtis	F2-S	F2-C	FHIA-25	FHIA-25	0.4174
Bray-Curtis	F3-C	F1-C	FHIA-25	FHIA-25	0.4608
Bray-Curtis	F3-C	F1-S	FHIA-25	FHIA-25	0.343333
Bray-Curtis	F3-C	F2-C	FHIA-25	FHIA-25	0.462933
Bray-Curtis	F3-C	F2-S	FHIA-25	FHIA-25	0.267533
Bray-Curtis	F1-C	BB1-C	FHIA-25	Thai Black	0.5518
Bray-Curtis	F1-C	BB1-S	FHIA-25	Thai Black	0.539667
Bray-Curtis	F1-C	BB2-C	FHIA-25	Thai Black	0.346067
Bray-Curtis	F1-C	BB2-S	FHIA-25	Thai Black	0.422933
Bray-Curtis	F1-C	BB3-C	FHIA-25	Thai Black	0.548733
Bray-Curtis	F1-C	BB4-C	FHIA-25	Thai Black	0.4738
Bray-Curtis	F1-C	BB4-S	FHIA-25	Thai Black	0.489
Bray-Curtis	F1-C	BB3-S	FHIA-25	Thai Black	0.596267
Bray-Curtis	F1-S	BB1-C	FHIA-25	Thai Black	0.387933
Bray-Curtis	F1-S	BB1-S	FHIA-25	Thai Black	0.3268
Bray-Curtis	F1-S	BB2-C	FHIA-25	Thai Black	0.387067
Bray-Curtis	F1-S	BB2-S	FHIA-25	Thai Black	0.322133
Bray-Curtis	F1-S	BB3-C	FHIA-25	Thai Black	0.379
Bray-Curtis	F1-S	BB4-C	FHIA-25	Thai Black	0.409867
Bray-Curtis	F1-S	BB4-S	FHIA-25	Thai Black	0.337133
Bray-Curtis	F1-S	BB3-S	FHIA-25	Thai Black	0.369733
Bray-Curtis	F2-C	BB1-C	FHIA-25	Thai Black	0.5176
Bray-Curtis	F2-C	BB1-S	FHIA-25	Thai Black	0.513533
Bray-Curtis	F2-C	BB2-C	FHIA-25	Thai Black	0.361667
Bray-Curtis	F2-C	BB2-S	FHIA-25	Thai Black	0.447067
Bray-Curtis	F2-C	BB3-C	FHIA-25	Thai Black	0.5194
Bray-Curtis	F2-C	BB4-C	FHIA-25	Thai Black	0.496867
Bray-Curtis	F2-C	BB4-S	FHIA-25	Thai Black	0.4712
Bray-Curtis	F2-C	BB3-S	FHIA-25	Thai Black	0.564733
Bray-Curtis	F2-S	BB1-C	FHIA-25	Thai Black	0.3728
Bray-Curtis	F2-S	BB1-S	FHIA-25	Thai Black	0.336667
Bray-Curtis	F2-S	BB2-C	FHIA-25	Thai Black	0.268533
Bray-Curtis	F2-S	BB2-S	FHIA-25	Thai Black	0.2352
Bray-Curtis	F2-S	BB3-C	FHIA-25	Thai Black	0.369933
Bray-Curtis	F2-S	BB4-C	FHIA-25	Thai Black	0.332333
Bray-Curtis	F2-S	BB4-S	FHIA-25	Thai Black	0.288533
Bray-Curtis	F2-S	BB3-S	FHIA-25	Thai Black	0.391333
Bray-Curtis	F3-C	BB1-C	FHIA-25	Thai Black	0.337267
Bray-Curtis	F3-C	BB1-S	FHIA-25	Thai Black	0.281533
Bray-Curtis	F3-C	BB2-C	FHIA-25	Thai Black	0.307867
Bray-Curtis	F3-C	BB2-S	FHIA-25	Thai Black	0.213933
Bray-Curtis	F3-C	BB3-C	FHIA-25	Thai Black	0.315133
Bray-Curtis	F3-C	BB4-C	FHIA-25	Thai Black	0.2698
Bray-Curtis	F3-C	BB4-S	FHIA-25	Thai Black	0.222667
Bray-Curtis	F3-C	BB3-S	FHIA-25	Thai Black	0.3358
Bray-Curtis	F1-C	D1-C	FHIA-25	Dwarf Cavendish	0.561933
Bray-Curtis	F1-C	D1-S	FHIA-25	Dwarf Cavendish	0.447667
Bray-Curtis	F1-C	D2-C	FHIA-25	Dwarf Cavendish	0.600067
Bray-Curtis	F1-C	D2-S	FHIA-25	Dwarf Cavendish	0.5548
Bray-Curtis	F1-C	D3-C	FHIA-25	Dwarf Cavendish	0.556
Bray-Curtis	F1-C	D3-S	FHIA-25	Dwarf Cavendish	0.4502
Bray-Curtis	F1-C	D4-S	FHIA-25	Dwarf Cavendish	0.455267
Bray-Curtis	F1-S	D1-C	FHIA-25	Dwarf Cavendish	0.368867
Bray-Curtis	F1-S	D1-S	FHIA-25	Dwarf Cavendish	0.449133
Bray-Curtis	F1-S	D2-C	FHIA-25	Dwarf Cavendish	0.3922
Bray-Curtis	F1-S	D2-S	FHIA-25	Dwarf Cavendish	0.3486
Bray-Curtis	F1-S	D3-C	FHIA-25	Dwarf Cavendish	0.680133
Bray-Curtis	F1-S	D3-S	FHIA-25	Dwarf Cavendish	0.364333
Bray-Curtis	F1-S	D4-S	FHIA-25	Dwarf Cavendish	0.4236
Bray-Curtis	F2-C	D1-C	FHIA-25	Dwarf Cavendish	0.530067
Bray-Curtis	F2-C	D1-S	FHIA-25	Dwarf Cavendish	0.4692
Bray-Curtis	F2-C	D2-C	FHIA-25	Dwarf Cavendish	0.566
Bray-Curtis	F2-C	D2-S	FHIA-25	Dwarf Cavendish	0.5242
Bray-Curtis	F2-C	D3-C	FHIA-25	Dwarf Cavendish	0.615467
Bray-Curtis	F2-C	D3-S	FHIA-25	Dwarf Cavendish	0.467733
Bray-Curtis	F2-C	D4-S	FHIA-25	Dwarf Cavendish	0.4766
Bray-Curtis	F2-S	D1-C	FHIA-25	Dwarf Cavendish	0.367267
Bray-Curtis	F2-S	D1-S	FHIA-25	Dwarf Cavendish	0.364133
Bray-Curtis	F2-S	D2-C	FHIA-25	Dwarf Cavendish	0.395133
Bray-Curtis	F2-S	D2-S	FHIA-25	Dwarf Cavendish	0.3526
Bray-Curtis	F2-S	D3-C	FHIA-25	Dwarf Cavendish	0.575733
Bray-Curtis	F2-S	D3-S	FHIA-25	Dwarf Cavendish	0.2822
Bray-Curtis	F2-S	D4-S	FHIA-25	Dwarf Cavendish	0.326467
Bray-Curtis	F3-C	D1-C	FHIA-25	Dwarf Cavendish	0.320267
Bray-Curtis	F3-C	D1-S	FHIA-25	Dwarf Cavendish	0.3778
Bray-Curtis	F3-C	D2-C	FHIA-25	Dwarf Cavendish	0.341267
Bray-Curtis	F3-C	D2-S	FHIA-25	Dwarf Cavendish	0.309933
Bray-Curtis	F3-C	D3-C	FHIA-25	Dwarf Cavendish	0.5876
Bray-Curtis	F3-C	D3-S	FHIA-25	Dwarf Cavendish	0.222
Bray-Curtis	F3-C	D4-S	FHIA-25	Dwarf Cavendish	0.314067
Bray-Curtis	F1-C	T1-C	FHIA-25	Musa textilis	0.493467
Bray-Curtis	F1-C	T1-S	FHIA-25	Musa textilis	0.501267
Bray-Curtis	F1-S	T1-C	FHIA-25	Musa textilis	0.358267
Bray-Curtis	F1-S	T1-S	FHIA-25	Musa textilis	0.403333
Bray-Curtis	F2-C	T1-C	FHIA-25	Musa textilis	0.470933
Bray-Curtis	F2-C	T1-S	FHIA-25	Musa textilis	0.5014
Bray-Curtis	F2-S	T1-C	FHIA-25	Musa textilis	0.321333
Bray-Curtis	F2-S	T1-S	FHIA-25	Musa textilis	0.404667
Bray-Curtis	F3-C	T1-C	FHIA-25	Musa textilis	0.3384
Bray-Curtis	F3-C	T1-S	FHIA-25	Musa textilis	0.518467
Bray-Curtis	F1-C	B1-S	FHIA-25	Musa balbisiana	0.5782
Bray-Curtis	F1-C	B1-C	FHIA-25	Musa balbisiana	0.813333
Bray-Curtis	F1-C	B2-S	FHIA-25	Musa balbisiana	0.523133
Bray-Curtis	F1-C	B2-C	FHIA-25	Musa balbisiana	0.8524
Bray-Curtis	F1-C	B3-C	FHIA-25	Musa balbisiana	0.445933
Bray-Curtis	F1-C	B3-S	FHIA-25	Musa balbisiana	0.5086
Bray-Curtis	F1-C	B4-C	FHIA-25	Musa balbisiana	0.5654
Bray-Curtis	F1-C	B4-S	FHIA-25	Musa balbisiana	0.5912
Bray-Curtis	F1-S	B1-S	FHIA-25	Musa balbisiana	0.425867
Bray-Curtis	F1-S	B1-C	FHIA-25	Musa balbisiana	0.8778
Bray-Curtis	F1-S	B2-S	FHIA-25	Musa balbisiana	0.3828
Bray-Curtis	F1-S	B2-C	FHIA-25	Musa balbisiana	0.9078
Bray-Curtis	F1-S	B3-C	FHIA-25	Musa balbisiana	0.382467
Bray-Curtis	F1-S	B3-S	FHIA-25	Musa balbisiana	0.3828
Bray-Curtis	F1-S	B4-C	FHIA-25	Musa balbisiana	0.393067
Bray-Curtis	F1-S	B4-S	FHIA-25	Musa balbisiana	0.390933
Bray-Curtis	F2-C	B1-S	FHIA-25	Musa balbisiana	0.551
Bray-Curtis	F2-C	B1-C	FHIA-25	Musa balbisiana	0.807933
Bray-Curtis	F2-C	B2-S	FHIA-25	Musa balbisiana	0.5008
Bray-Curtis	F2-C	B2-C	FHIA-25	Musa balbisiana	0.846067
Bray-Curtis	F2-C	B3-C	FHIA-25	Musa balbisiana	0.445133
Bray-Curtis	F2-C	B3-S	FHIA-25	Musa balbisiana	0.482133
Bray-Curtis	F2-C	B4-C	FHIA-25	Musa balbisiana	0.531467
Bray-Curtis	F2-C	B4-S	FHIA-25	Musa balbisiana	0.560533
Bray-Curtis	F2-S	B1-S	FHIA-25	Musa balbisiana	0.429067
Bray-Curtis	F2-S	B1-C	FHIA-25	Musa balbisiana	0.856133
Bray-Curtis	F2-S	B2-S	FHIA-25	Musa balbisiana	0.3752
Bray-Curtis	F2-S	B2-C	FHIA-25	Musa balbisiana	0.879667
Bray-Curtis	F2-S	B3-C	FHIA-25	Musa balbisiana	0.314
Bray-Curtis	F2-S	B3-S	FHIA-25	Musa balbisiana	0.3556
Bray-Curtis	F2-S	B4-C	FHIA-25	Musa balbisiana	0.3922
Bray-Curtis	F2-S	B4-S	FHIA-25	Musa balbisiana	0.402533
Bray-Curtis	F3-C	B1-S	FHIA-25	Musa balbisiana	0.3772
Bray-Curtis	F3-C	B1-C	FHIA-25	Musa balbisiana	0.878467
Bray-Curtis	F3-C	B2-S	FHIA-25	Musa balbisiana	0.337067
Bray-Curtis	F3-C	B2-C	FHIA-25	Musa balbisiana	0.909467
Bray-Curtis	F3-C	B3-C	FHIA-25	Musa balbisiana	0.2658
Bray-Curtis	F3-C	B3-S	FHIA-25	Musa balbisiana	0.290933
Bray-Curtis	F3-C	B4-C	FHIA-25	Musa balbisiana	0.346867
Bray-Curtis	F3-C	B4-S	FHIA-25	Musa balbisiana	0.343467
Bray-Curtis	F1-C	W3-C	FHIA-25	Williams Hybrid	0.426
Bray-Curtis	F1-C	W4-S	FHIA-25	Williams Hybrid	0.8148
Bray-Curtis	F1-C	W1-C	FHIA-25	Williams Hybrid	0.433867
Bray-Curtis	F1-C	W4-C	FHIA-25	Williams Hybrid	0.842267
Bray-Curtis	F1-C	W2-C	FHIA-25	Williams Hybrid	0.519267
Bray-Curtis	F1-C	W1-S	FHIA-25	Williams Hybrid	0.830667
Bray-Curtis	F1-C	W2-S	FHIA-25	Williams Hybrid	0.6286
Bray-Curtis	F1-S	W3-C	FHIA-25	Williams Hybrid	0.504267
Bray-Curtis	F1-S	W4-S	FHIA-25	Williams Hybrid	0.897333
Bray-Curtis	F1-S	W1-C	FHIA-25	Williams Hybrid	0.488867
Bray-Curtis	F1-S	W4-C	FHIA-25	Williams Hybrid	0.939267
Bray-Curtis	F1-S	W2-C	FHIA-25	Williams Hybrid	0.630267
Bray-Curtis	F1-S	W1-S	FHIA-25	Williams Hybrid	0.8668
Bray-Curtis	F1-S	W2-S	FHIA-25	Williams Hybrid	0.724133
Bray-Curtis	F2-C	W3-C	FHIA-25	Williams Hybrid	0.409133
Bray-Curtis	F2-C	W4-S	FHIA-25	Williams Hybrid	0.8792
Bray-Curtis	F2-C	W1-C	FHIA-25	Williams Hybrid	0.495
Bray-Curtis	F2-C	W4-C	FHIA-25	Williams Hybrid	0.8492
Bray-Curtis	F2-C	W2-C	FHIA-25	Williams Hybrid	0.609867
Bray-Curtis	F2-C	W1-S	FHIA-25	Williams Hybrid	0.848533
Bray-Curtis	F2-C	W2-S	FHIA-25	Williams Hybrid	0.6832
Bray-Curtis	F2-S	W3-C	FHIA-25	Williams Hybrid	0.4618
Bray-Curtis	F2-S	W4-S	FHIA-25	Williams Hybrid	0.819733
Bray-Curtis	F2-S	W1-C	FHIA-25	Williams Hybrid	0.4016
Bray-Curtis	F2-S	W4-C	FHIA-25	Williams Hybrid	0.9202
Bray-Curtis	F2-S	W2-C	FHIA-25	Williams Hybrid	0.541667
Bray-Curtis	F2-S	W1-S	FHIA-25	Williams Hybrid	0.881533
Bray-Curtis	F2-S	W2-S	FHIA-25	Williams Hybrid	0.637
Bray-Curtis	F3-C	W3-C	FHIA-25	Williams Hybrid	0.502667
Bray-Curtis	F3-C	W4-S	FHIA-25	Williams Hybrid	0.852
Bray-Curtis	F3-C	W1-C	FHIA-25	Williams Hybrid	0.440133
Bray-Curtis	F3-C	W4-C	FHIA-25	Williams Hybrid	0.9706
Bray-Curtis	F3-C	W2-C	FHIA-25	Williams Hybrid	0.579267
Bray-Curtis	F3-C	W1-S	FHIA-25	Williams Hybrid	0.939
Bray-Curtis	F3-C	W2-S	FHIA-25	Williams Hybrid	0.6428
Bray-Curtis	T1-S	T1-C	Musa textilis	Musa textilis	0.476267
Bray-Curtis	T1-C	BB1-C	Musa textilis	Thai Black	0.3408
Bray-Curtis	T1-C	BB1-S	Musa textilis	Thai Black	0.325467
Bray-Curtis	T1-C	BB2-C	Musa textilis	Thai Black	0.3654
Bray-Curtis	T1-C	BB2-S	Musa textilis	Thai Black	0.308867
Bray-Curtis	T1-C	BB3-C	Musa textilis	Thai Black	0.339133
Bray-Curtis	T1-C	BB4-C	Musa textilis	Thai Black	0.410333
Bray-Curtis	T1-C	BB4-S	Musa textilis	Thai Black	0.343
Bray-Curtis	T1-C	BB3-S	Musa textilis	Thai Black	0.357333
Bray-Curtis	T1-S	BB1-C	Musa textilis	Thai Black	0.549
Bray-Curtis	T1-S	BB1-S	Musa textilis	Thai Black	0.515667
Bray-Curtis	T1-S	BB2-C	Musa textilis	Thai Black	0.463067
Bray-Curtis	T1-S	BB2-S	Musa textilis	Thai Black	0.469933
Bray-Curtis	T1-S	BB3-C	Musa textilis	Thai Black	0.537
Bray-Curtis	T1-S	BB4-C	Musa textilis	Thai Black	0.520333
Bray-Curtis	T1-S	BB4-S	Musa textilis	Thai Black	0.519333
Bray-Curtis	T1-S	BB3-S	Musa textilis	Thai Black	0.566733
Bray-Curtis	T1-C	D1-C	Musa textilis	Dwarf Cavendish	0.337
Bray-Curtis	T1-C	D1-S	Musa textilis	Dwarf Cavendish	0.4878
Bray-Curtis	T1-C	D2-C	Musa textilis	Dwarf Cavendish	0.364067
Bray-Curtis	T1-C	D2-S	Musa textilis	Dwarf Cavendish	0.3274
Bray-Curtis	T1-C	D3-C	Musa textilis	Dwarf Cavendish	0.687733
Bray-Curtis	T1-C	D3-S	Musa textilis	Dwarf Cavendish	0.357733
Bray-Curtis	T1-C	D4-S	Musa textilis	Dwarf Cavendish	0.429333
Bray-Curtis	T1-S	D1-C	Musa textilis	Dwarf Cavendish	0.5388
Bray-Curtis	T1-S	D1-S	Musa textilis	Dwarf Cavendish	0.512667
Bray-Curtis	T1-S	D2-C	Musa textilis	Dwarf Cavendish	0.576
Bray-Curtis	T1-S	D2-S	Musa textilis	Dwarf Cavendish	0.537
Bray-Curtis	T1-S	D3-C	Musa textilis	Dwarf Cavendish	0.667267
Bray-Curtis	T1-S	D3-S	Musa textilis	Dwarf Cavendish	0.519067
Bray-Curtis	T1-S	D4-S	Musa textilis	Dwarf Cavendish	0.5194
Bray-Curtis	T1-C	F1-C	Musa textilis	FHIA-25	0.493467
Bray-Curtis	T1-C	F1-S	Musa textilis	FHIA-25	0.358267
Bray-Curtis	T1-C	F2-C	Musa textilis	FHIA-25	0.470933
Bray-Curtis	T1-C	F2-S	Musa textilis	FHIA-25	0.321333
Bray-Curtis	T1-C	F3-C	Musa textilis	FHIA-25	0.3384
Bray-Curtis	T1-S	F1-C	Musa textilis	FHIA-25	0.501267
Bray-Curtis	T1-S	F1-S	Musa textilis	FHIA-25	0.403333
Bray-Curtis	T1-S	F2-C	Musa textilis	FHIA-25	0.5014
Bray-Curtis	T1-S	F2-S	Musa textilis	FHIA-25	0.404667
Bray-Curtis	T1-S	F3-C	Musa textilis	FHIA-25	0.518467
Bray-Curtis	T1-C	B1-S	Musa textilis	Musa balbisiana	0.391133
Bray-Curtis	T1-C	B1-C	Musa textilis	Musa balbisiana	0.837933
Bray-Curtis	T1-C	B2-S	Musa textilis	Musa balbisiana	0.376
Bray-Curtis	T1-C	B2-C	Musa textilis	Musa balbisiana	0.866133
Bray-Curtis	T1-C	B3-C	Musa textilis	Musa balbisiana	0.370333
Bray-Curtis	T1-C	B3-S	Musa textilis	Musa balbisiana	0.3816
Bray-Curtis	T1-C	B4-C	Musa textilis	Musa balbisiana	0.353267
Bray-Curtis	T1-C	B4-S	Musa textilis	Musa balbisiana	0.363067
Bray-Curtis	T1-S	B1-S	Musa textilis	Musa balbisiana	0.5524
Bray-Curtis	T1-S	B1-C	Musa textilis	Musa balbisiana	0.877267
Bray-Curtis	T1-S	B2-S	Musa textilis	Musa balbisiana	0.5046
Bray-Curtis	T1-S	B2-C	Musa textilis	Musa balbisiana	0.901067
Bray-Curtis	T1-S	B3-C	Musa textilis	Musa balbisiana	0.487133
Bray-Curtis	T1-S	B3-S	Musa textilis	Musa balbisiana	0.516933
Bray-Curtis	T1-S	B4-C	Musa textilis	Musa balbisiana	0.5578
Bray-Curtis	T1-S	B4-S	Musa textilis	Musa balbisiana	0.567933
Bray-Curtis	T1-C	W3-C	Musa textilis	Williams Hybrid	0.494533
Bray-Curtis	T1-C	W4-S	Musa textilis	Williams Hybrid	0.945533
Bray-Curtis	T1-C	W1-C	Musa textilis	Williams Hybrid	0.539467
Bray-Curtis	T1-C	W4-C	Musa textilis	Williams Hybrid	0.8906
Bray-Curtis	T1-C	W2-C	Musa textilis	Williams Hybrid	0.673333
Bray-Curtis	T1-C	W1-S	Musa textilis	Williams Hybrid	0.848733
Bray-Curtis	T1-C	W2-S	Musa textilis	Williams Hybrid	0.7582
Bray-Curtis	T1-S	W3-C	Musa textilis	Williams Hybrid	0.488733
Bray-Curtis	T1-S	W4-S	Musa textilis	Williams Hybrid	0.889133
Bray-Curtis	T1-S	W1-C	Musa textilis	Williams Hybrid	0.530133
Bray-Curtis	T1-S	W4-C	Musa textilis	Williams Hybrid	0.913267
Bray-Curtis	T1-S	W2-C	Musa textilis	Williams Hybrid	0.630533
Bray-Curtis	T1-S	W1-S	Musa textilis	Williams Hybrid	0.804
Bray-Curtis	T1-S	W2-S	Musa textilis	Williams Hybrid	0.718067
Bray-Curtis	B1-C	B1-S	Musa balbisiana	Musa balbisiana	0.8294
Bray-Curtis	B2-S	B1-S	Musa balbisiana	Musa balbisiana	0.236333
Bray-Curtis	B2-S	B1-C	Musa balbisiana	Musa balbisiana	0.798
Bray-Curtis	B2-C	B1-S	Musa balbisiana	Musa balbisiana	0.864533
Bray-Curtis	B2-C	B1-C	Musa balbisiana	Musa balbisiana	0.1936
Bray-Curtis	B2-C	B2-S	Musa balbisiana	Musa balbisiana	0.825867
Bray-Curtis	B3-C	B1-S	Musa balbisiana	Musa balbisiana	0.281467
Bray-Curtis	B3-C	B1-C	Musa balbisiana	Musa balbisiana	0.8634
Bray-Curtis	B3-C	B2-S	Musa balbisiana	Musa balbisiana	0.258867
Bray-Curtis	B3-C	B2-C	Musa balbisiana	Musa balbisiana	0.898533
Bray-Curtis	B3-S	B1-S	Musa balbisiana	Musa balbisiana	0.249933
Bray-Curtis	B3-S	B1-C	Musa balbisiana	Musa balbisiana	0.8786
Bray-Curtis	B3-S	B2-S	Musa balbisiana	Musa balbisiana	0.2444
Bray-Curtis	B3-S	B2-C	Musa balbisiana	Musa balbisiana	0.911333
Bray-Curtis	B3-S	B3-C	Musa balbisiana	Musa balbisiana	0.185867
Bray-Curtis	B4-C	B1-S	Musa balbisiana	Musa balbisiana	0.286467
Bray-Curtis	B4-C	B1-C	Musa balbisiana	Musa balbisiana	0.892333
Bray-Curtis	B4-C	B2-S	Musa balbisiana	Musa balbisiana	0.333133
Bray-Curtis	B4-C	B2-C	Musa balbisiana	Musa balbisiana	0.922067
Bray-Curtis	B4-C	B3-C	Musa balbisiana	Musa balbisiana	0.2576
Bray-Curtis	B4-C	B3-S	Musa balbisiana	Musa balbisiana	0.2264
Bray-Curtis	B4-S	B1-S	Musa balbisiana	Musa balbisiana	0.263
Bray-Curtis	B4-S	B1-C	Musa balbisiana	Musa balbisiana	0.887733
Bray-Curtis	B4-S	B2-S	Musa balbisiana	Musa balbisiana	0.310667
Bray-Curtis	B4-S	B2-C	Musa balbisiana	Musa balbisiana	0.915067
Bray-Curtis	B4-S	B3-C	Musa balbisiana	Musa balbisiana	0.2856
Bray-Curtis	B4-S	B3-S	Musa balbisiana	Musa balbisiana	0.207133
Bray-Curtis	B4-S	B4-C	Musa balbisiana	Musa balbisiana	0.106467
Bray-Curtis	B1-S	BB1-C	Musa balbisiana	Thai Black	0.284
Bray-Curtis	B1-S	BB1-S	Musa balbisiana	Thai Black	0.2878
Bray-Curtis	B1-S	BB2-C	Musa balbisiana	Thai Black	0.456733
Bray-Curtis	B1-S	BB2-S	Musa balbisiana	Thai Black	0.359067
Bray-Curtis	B1-S	BB3-C	Musa balbisiana	Thai Black	0.291533
Bray-Curtis	B1-S	BB4-C	Musa balbisiana	Thai Black	0.332533
Bray-Curtis	B1-S	BB4-S	Musa balbisiana	Thai Black	0.3132
Bray-Curtis	B1-S	BB3-S	Musa balbisiana	Thai Black	0.276333
Bray-Curtis	B1-C	BB1-C	Musa balbisiana	Thai Black	0.865533
Bray-Curtis	B1-C	BB1-S	Musa balbisiana	Thai Black	0.850667
Bray-Curtis	B1-C	BB2-C	Musa balbisiana	Thai Black	0.7922
Bray-Curtis	B1-C	BB2-S	Musa balbisiana	Thai Black	0.867933
Bray-Curtis	B1-C	BB3-C	Musa balbisiana	Thai Black	0.878133
Bray-Curtis	B1-C	BB4-C	Musa balbisiana	Thai Black	0.8812
Bray-Curtis	B1-C	BB4-S	Musa balbisiana	Thai Black	0.885267
Bray-Curtis	B1-C	BB3-S	Musa balbisiana	Thai Black	0.893267
Bray-Curtis	B2-S	BB1-C	Musa balbisiana	Thai Black	0.313
Bray-Curtis	B2-S	BB1-S	Musa balbisiana	Thai Black	0.297533
Bray-Curtis	B2-S	BB2-C	Musa balbisiana	Thai Black	0.3974
Bray-Curtis	B2-S	BB2-S	Musa balbisiana	Thai Black	0.306133
Bray-Curtis	B2-S	BB3-C	Musa balbisiana	Thai Black	0.3302
Bray-Curtis	B2-S	BB4-C	Musa balbisiana	Thai Black	0.287467
Bray-Curtis	B2-S	BB4-S	Musa balbisiana	Thai Black	0.293533
Bray-Curtis	B2-S	BB3-S	Musa balbisiana	Thai Black	0.3228
Bray-Curtis	B2-C	BB1-C	Musa balbisiana	Thai Black	0.888733
Bray-Curtis	B2-C	BB1-S	Musa balbisiana	Thai Black	0.898533
Bray-Curtis	B2-C	BB2-C	Musa balbisiana	Thai Black	0.836
Bray-Curtis	B2-C	BB2-S	Musa balbisiana	Thai Black	0.898133
Bray-Curtis	B2-C	BB3-C	Musa balbisiana	Thai Black	0.908733
Bray-Curtis	B2-C	BB4-C	Musa balbisiana	Thai Black	0.914933
Bray-Curtis	B2-C	BB4-S	Musa balbisiana	Thai Black	0.917467
Bray-Curtis	B2-C	BB3-S	Musa balbisiana	Thai Black	0.922533
Bray-Curtis	B3-C	BB1-C	Musa balbisiana	Thai Black	0.225533
Bray-Curtis	B3-C	BB1-S	Musa balbisiana	Thai Black	0.300133
Bray-Curtis	B3-C	BB2-C	Musa balbisiana	Thai Black	0.316933
Bray-Curtis	B3-C	BB2-S	Musa balbisiana	Thai Black	0.265
Bray-Curtis	B3-C	BB3-C	Musa balbisiana	Thai Black	0.229267
Bray-Curtis	B3-C	BB4-C	Musa balbisiana	Thai Black	0.223533
Bray-Curtis	B3-C	BB4-S	Musa balbisiana	Thai Black	0.2296
Bray-Curtis	B3-C	BB3-S	Musa balbisiana	Thai Black	0.301067
Bray-Curtis	B3-S	BB1-C	Musa balbisiana	Thai Black	0.262733
Bray-Curtis	B3-S	BB1-S	Musa balbisiana	Thai Black	0.293467
Bray-Curtis	B3-S	BB2-C	Musa balbisiana	Thai Black	0.377
Bray-Curtis	B3-S	BB2-S	Musa balbisiana	Thai Black	0.273
Bray-Curtis	B3-S	BB3-C	Musa balbisiana	Thai Black	0.261333
Bray-Curtis	B3-S	BB4-C	Musa balbisiana	Thai Black	0.2494
Bray-Curtis	B3-S	BB4-S	Musa balbisiana	Thai Black	0.2162
Bray-Curtis	B3-S	BB3-S	Musa balbisiana	Thai Black	0.2272
Bray-Curtis	B4-C	BB1-C	Musa balbisiana	Thai Black	0.165867
Bray-Curtis	B4-C	BB1-S	Musa balbisiana	Thai Black	0.3032
Bray-Curtis	B4-C	BB2-C	Musa balbisiana	Thai Black	0.431133
Bray-Curtis	B4-C	BB2-S	Musa balbisiana	Thai Black	0.3634
Bray-Curtis	B4-C	BB3-C	Musa balbisiana	Thai Black	0.179533
Bray-Curtis	B4-C	BB4-C	Musa balbisiana	Thai Black	0.359
Bray-Curtis	B4-C	BB4-S	Musa balbisiana	Thai Black	0.245533
Bray-Curtis	B4-C	BB3-S	Musa balbisiana	Thai Black	0.1412
Bray-Curtis	B4-S	BB1-C	Musa balbisiana	Thai Black	0.220867
Bray-Curtis	B4-S	BB1-S	Musa balbisiana	Thai Black	0.299867
Bray-Curtis	B4-S	BB2-C	Musa balbisiana	Thai Black	0.447667
Bray-Curtis	B4-S	BB2-S	Musa balbisiana	Thai Black	0.3366
Bray-Curtis	B4-S	BB3-C	Musa balbisiana	Thai Black	0.233133
Bray-Curtis	B4-S	BB4-C	Musa balbisiana	Thai Black	0.342533
Bray-Curtis	B4-S	BB4-S	Musa balbisiana	Thai Black	0.249133
Bray-Curtis	B4-S	BB3-S	Musa balbisiana	Thai Black	0.1508
Bray-Curtis	B1-S	D1-C	Musa balbisiana	Dwarf Cavendish	0.340067
Bray-Curtis	B1-S	D1-S	Musa balbisiana	Dwarf Cavendish	0.519267
Bray-Curtis	B1-S	D2-C	Musa balbisiana	Dwarf Cavendish	0.279533
Bray-Curtis	B1-S	D2-S	Musa balbisiana	Dwarf Cavendish	0.264067
Bray-Curtis	B1-S	D3-C	Musa balbisiana	Dwarf Cavendish	0.703067
Bray-Curtis	B1-S	D3-S	Musa balbisiana	Dwarf Cavendish	0.3554
Bray-Curtis	B1-S	D4-S	Musa balbisiana	Dwarf Cavendish	0.442933
Bray-Curtis	B1-C	D1-C	Musa balbisiana	Dwarf Cavendish	0.879067
Bray-Curtis	B1-C	D1-S	Musa balbisiana	Dwarf Cavendish	0.883467
Bray-Curtis	B1-C	D2-C	Musa balbisiana	Dwarf Cavendish	0.896
Bray-Curtis	B1-C	D2-S	Musa balbisiana	Dwarf Cavendish	0.878467
Bray-Curtis	B1-C	D3-C	Musa balbisiana	Dwarf Cavendish	0.846733
Bray-Curtis	B1-C	D3-S	Musa balbisiana	Dwarf Cavendish	0.878333
Bray-Curtis	B1-C	D4-S	Musa balbisiana	Dwarf Cavendish	0.879133
Bray-Curtis	B2-S	D1-C	Musa balbisiana	Dwarf Cavendish	0.357867
Bray-Curtis	B2-S	D1-S	Musa balbisiana	Dwarf Cavendish	0.470533
Bray-Curtis	B2-S	D2-C	Musa balbisiana	Dwarf Cavendish	0.3314
Bray-Curtis	B2-S	D2-S	Musa balbisiana	Dwarf Cavendish	0.2912
Bray-Curtis	B2-S	D3-C	Musa balbisiana	Dwarf Cavendish	0.655467
Bray-Curtis	B2-S	D3-S	Musa balbisiana	Dwarf Cavendish	0.307267
Bray-Curtis	B2-S	D4-S	Musa balbisiana	Dwarf Cavendish	0.395533
Bray-Curtis	B2-C	D1-C	Musa balbisiana	Dwarf Cavendish	0.910667
Bray-Curtis	B2-C	D1-S	Musa balbisiana	Dwarf Cavendish	0.914667
Bray-Curtis	B2-C	D2-C	Musa balbisiana	Dwarf Cavendish	0.921133
Bray-Curtis	B2-C	D2-S	Musa balbisiana	Dwarf Cavendish	0.9084
Bray-Curtis	B2-C	D3-C	Musa balbisiana	Dwarf Cavendish	0.88
Bray-Curtis	B2-C	D3-S	Musa balbisiana	Dwarf Cavendish	0.911333
Bray-Curtis	B2-C	D4-S	Musa balbisiana	Dwarf Cavendish	0.912733
Bray-Curtis	B3-C	D1-C	Musa balbisiana	Dwarf Cavendish	0.305133
Bray-Curtis	B3-C	D1-S	Musa balbisiana	Dwarf Cavendish	0.3938
Bray-Curtis	B3-C	D2-C	Musa balbisiana	Dwarf Cavendish	0.288467
Bray-Curtis	B3-C	D2-S	Musa balbisiana	Dwarf Cavendish	0.251733
Bray-Curtis	B3-C	D3-C	Musa balbisiana	Dwarf Cavendish	0.599667
Bray-Curtis	B3-C	D3-S	Musa balbisiana	Dwarf Cavendish	0.229467
Bray-Curtis	B3-C	D4-S	Musa balbisiana	Dwarf Cavendish	0.318133
Bray-Curtis	B3-S	D1-C	Musa balbisiana	Dwarf Cavendish	0.3106
Bray-Curtis	B3-S	D1-S	Musa balbisiana	Dwarf Cavendish	0.416133
Bray-Curtis	B3-S	D2-C	Musa balbisiana	Dwarf Cavendish	0.238
Bray-Curtis	B3-S	D2-S	Musa balbisiana	Dwarf Cavendish	0.212533
Bray-Curtis	B3-S	D3-C	Musa balbisiana	Dwarf Cavendish	0.6316
Bray-Curtis	B3-S	D3-S	Musa balbisiana	Dwarf Cavendish	0.254867
Bray-Curtis	B3-S	D4-S	Musa balbisiana	Dwarf Cavendish	0.350467
Bray-Curtis	B4-C	D1-C	Musa balbisiana	Dwarf Cavendish	0.229267
Bray-Curtis	B4-C	D1-S	Musa balbisiana	Dwarf Cavendish	0.5228
Bray-Curtis	B4-C	D2-C	Musa balbisiana	Dwarf Cavendish	0.1422
Bray-Curtis	B4-C	D2-S	Musa balbisiana	Dwarf Cavendish	0.159733
Bray-Curtis	B4-C	D3-C	Musa balbisiana	Dwarf Cavendish	0.740333
Bray-Curtis	B4-C	D3-S	Musa balbisiana	Dwarf Cavendish	0.3364
Bray-Curtis	B4-C	D4-S	Musa balbisiana	Dwarf Cavendish	0.4558
Bray-Curtis	B4-S	D1-C	Musa balbisiana	Dwarf Cavendish	0.241867
Bray-Curtis	B4-S	D1-S	Musa balbisiana	Dwarf Cavendish	0.5068
Bray-Curtis	B4-S	D2-C	Musa balbisiana	Dwarf Cavendish	0.145667
Bray-Curtis	B4-S	D2-S	Musa balbisiana	Dwarf Cavendish	0.167533
Bray-Curtis	B4-S	D3-C	Musa balbisiana	Dwarf Cavendish	0.7288
Bray-Curtis	B4-S	D3-S	Musa balbisiana	Dwarf Cavendish	0.326533
Bray-Curtis	B4-S	D4-S	Musa balbisiana	Dwarf Cavendish	0.445933
Bray-Curtis	B1-S	F1-C	Musa balbisiana	FHIA-25	0.5782
Bray-Curtis	B1-S	F1-S	Musa balbisiana	FHIA-25	0.425867
Bray-Curtis	B1-S	F2-C	Musa balbisiana	FHIA-25	0.551
Bray-Curtis	B1-S	F2-S	Musa balbisiana	FHIA-25	0.429067
Bray-Curtis	B1-S	F3-C	Musa balbisiana	FHIA-25	0.3772
Bray-Curtis	B1-C	F1-C	Musa balbisiana	FHIA-25	0.813333
Bray-Curtis	B1-C	F1-S	Musa balbisiana	FHIA-25	0.8778
Bray-Curtis	B1-C	F2-C	Musa balbisiana	FHIA-25	0.807933
Bray-Curtis	B1-C	F2-S	Musa balbisiana	FHIA-25	0.856133
Bray-Curtis	B1-C	F3-C	Musa balbisiana	FHIA-25	0.878467
Bray-Curtis	B2-S	F1-C	Musa balbisiana	FHIA-25	0.523133
Bray-Curtis	B2-S	F1-S	Musa balbisiana	FHIA-25	0.3828
Bray-Curtis	B2-S	F2-C	Musa balbisiana	FHIA-25	0.5008
Bray-Curtis	B2-S	F2-S	Musa balbisiana	FHIA-25	0.3752
Bray-Curtis	B2-S	F3-C	Musa balbisiana	FHIA-25	0.337067
Bray-Curtis	B2-C	F1-C	Musa balbisiana	FHIA-25	0.8524
Bray-Curtis	B2-C	F1-S	Musa balbisiana	FHIA-25	0.9078
Bray-Curtis	B2-C	F2-C	Musa balbisiana	FHIA-25	0.846067
Bray-Curtis	B2-C	F2-S	Musa balbisiana	FHIA-25	0.879667
Bray-Curtis	B2-C	F3-C	Musa balbisiana	FHIA-25	0.909467
Bray-Curtis	B3-C	F1-C	Musa balbisiana	FHIA-25	0.445933
Bray-Curtis	B3-C	F1-S	Musa balbisiana	FHIA-25	0.382467
Bray-Curtis	B3-C	F2-C	Musa balbisiana	FHIA-25	0.445133
Bray-Curtis	B3-C	F2-S	Musa balbisiana	FHIA-25	0.314
Bray-Curtis	B3-C	F3-C	Musa balbisiana	FHIA-25	0.2658
Bray-Curtis	B3-S	F1-C	Musa balbisiana	FHIA-25	0.5086
Bray-Curtis	B3-S	F1-S	Musa balbisiana	FHIA-25	0.3828
Bray-Curtis	B3-S	F2-C	Musa balbisiana	FHIA-25	0.482133
Bray-Curtis	B3-S	F2-S	Musa balbisiana	FHIA-25	0.3556
Bray-Curtis	B3-S	F3-C	Musa balbisiana	FHIA-25	0.290933
Bray-Curtis	B4-C	F1-C	Musa balbisiana	FHIA-25	0.5654
Bray-Curtis	B4-C	F1-S	Musa balbisiana	FHIA-25	0.393067
Bray-Curtis	B4-C	F2-C	Musa balbisiana	FHIA-25	0.531467
Bray-Curtis	B4-C	F2-S	Musa balbisiana	FHIA-25	0.3922
Bray-Curtis	B4-C	F3-C	Musa balbisiana	FHIA-25	0.346867
Bray-Curtis	B4-S	F1-C	Musa balbisiana	FHIA-25	0.5912
Bray-Curtis	B4-S	F1-S	Musa balbisiana	FHIA-25	0.390933
Bray-Curtis	B4-S	F2-C	Musa balbisiana	FHIA-25	0.560533
Bray-Curtis	B4-S	F2-S	Musa balbisiana	FHIA-25	0.402533
Bray-Curtis	B4-S	F3-C	Musa balbisiana	FHIA-25	0.343467
Bray-Curtis	B1-S	T1-C	Musa balbisiana	Musa textilis	0.391133
Bray-Curtis	B1-S	T1-S	Musa balbisiana	Musa textilis	0.5524
Bray-Curtis	B1-C	T1-C	Musa balbisiana	Musa textilis	0.837933
Bray-Curtis	B1-C	T1-S	Musa balbisiana	Musa textilis	0.877267
Bray-Curtis	B2-S	T1-C	Musa balbisiana	Musa textilis	0.376
Bray-Curtis	B2-S	T1-S	Musa balbisiana	Musa textilis	0.5046
Bray-Curtis	B2-C	T1-C	Musa balbisiana	Musa textilis	0.866133
Bray-Curtis	B2-C	T1-S	Musa balbisiana	Musa textilis	0.901067
Bray-Curtis	B3-C	T1-C	Musa balbisiana	Musa textilis	0.370333
Bray-Curtis	B3-C	T1-S	Musa balbisiana	Musa textilis	0.487133
Bray-Curtis	B3-S	T1-C	Musa balbisiana	Musa textilis	0.3816
Bray-Curtis	B3-S	T1-S	Musa balbisiana	Musa textilis	0.516933
Bray-Curtis	B4-C	T1-C	Musa balbisiana	Musa textilis	0.353267
Bray-Curtis	B4-C	T1-S	Musa balbisiana	Musa textilis	0.5578
Bray-Curtis	B4-S	T1-C	Musa balbisiana	Musa textilis	0.363067
Bray-Curtis	B4-S	T1-S	Musa balbisiana	Musa textilis	0.567933
Bray-Curtis	B1-S	W3-C	Musa balbisiana	Williams Hybrid	0.5496
Bray-Curtis	B1-S	W4-S	Musa balbisiana	Williams Hybrid	0.9544
Bray-Curtis	B1-S	W1-C	Musa balbisiana	Williams Hybrid	0.540733
Bray-Curtis	B1-S	W4-C	Musa balbisiana	Williams Hybrid	0.947533
Bray-Curtis	B1-S	W2-C	Musa balbisiana	Williams Hybrid	0.6784
Bray-Curtis	B1-S	W1-S	Musa balbisiana	Williams Hybrid	0.914867
Bray-Curtis	B1-S	W2-S	Musa balbisiana	Williams Hybrid	0.7624
Bray-Curtis	B1-C	W3-C	Musa balbisiana	Williams Hybrid	0.836133
Bray-Curtis	B1-C	W4-S	Musa balbisiana	Williams Hybrid	0.9772
Bray-Curtis	B1-C	W1-C	Musa balbisiana	Williams Hybrid	0.8722
Bray-Curtis	B1-C	W4-C	Musa balbisiana	Williams Hybrid	0.9124
Bray-Curtis	B1-C	W2-C	Musa balbisiana	Williams Hybrid	0.8724
Bray-Curtis	B1-C	W1-S	Musa balbisiana	Williams Hybrid	0.8664
Bray-Curtis	B1-C	W2-S	Musa balbisiana	Williams Hybrid	0.884133
Bray-Curtis	B2-S	W3-C	Musa balbisiana	Williams Hybrid	0.500933
Bray-Curtis	B2-S	W4-S	Musa balbisiana	Williams Hybrid	0.904867
Bray-Curtis	B2-S	W1-C	Musa balbisiana	Williams Hybrid	0.4864
Bray-Curtis	B2-S	W4-C	Musa balbisiana	Williams Hybrid	0.929267
Bray-Curtis	B2-S	W2-C	Musa balbisiana	Williams Hybrid	0.627467
Bray-Curtis	B2-S	W1-S	Musa balbisiana	Williams Hybrid	0.879467
Bray-Curtis	B2-S	W2-S	Musa balbisiana	Williams Hybrid	0.714
Bray-Curtis	B2-C	W3-C	Musa balbisiana	Williams Hybrid	0.862533
Bray-Curtis	B2-C	W4-S	Musa balbisiana	Williams Hybrid	0.975467
Bray-Curtis	B2-C	W1-C	Musa balbisiana	Williams Hybrid	0.899
Bray-Curtis	B2-C	W4-C	Musa balbisiana	Williams Hybrid	0.909933
Bray-Curtis	B2-C	W2-C	Musa balbisiana	Williams Hybrid	0.894533
Bray-Curtis	B2-C	W1-S	Musa balbisiana	Williams Hybrid	0.860067
Bray-Curtis	B2-C	W2-S	Musa balbisiana	Williams Hybrid	0.917933
Bray-Curtis	B3-C	W3-C	Musa balbisiana	Williams Hybrid	0.4242
Bray-Curtis	B3-C	W4-S	Musa balbisiana	Williams Hybrid	0.858867
Bray-Curtis	B3-C	W1-C	Musa balbisiana	Williams Hybrid	0.447133
Bray-Curtis	B3-C	W4-C	Musa balbisiana	Williams Hybrid	0.972333
Bray-Curtis	B3-C	W2-C	Musa balbisiana	Williams Hybrid	0.587
Bray-Curtis	B3-C	W1-S	Musa balbisiana	Williams Hybrid	0.938267
Bray-Curtis	B3-C	W2-S	Musa balbisiana	Williams Hybrid	0.65
Bray-Curtis	B3-S	W3-C	Musa balbisiana	Williams Hybrid	0.510533
Bray-Curtis	B3-S	W4-S	Musa balbisiana	Williams Hybrid	0.8792
Bray-Curtis	B3-S	W1-C	Musa balbisiana	Williams Hybrid	0.478533
Bray-Curtis	B3-S	W4-C	Musa balbisiana	Williams Hybrid	0.978133
Bray-Curtis	B3-S	W2-C	Musa balbisiana	Williams Hybrid	0.6194
Bray-Curtis	B3-S	W1-S	Musa balbisiana	Williams Hybrid	0.9436
Bray-Curtis	B3-S	W2-S	Musa balbisiana	Williams Hybrid	0.678667
Bray-Curtis	B4-C	W3-C	Musa balbisiana	Williams Hybrid	0.5318
Bray-Curtis	B4-C	W4-S	Musa balbisiana	Williams Hybrid	0.991067
Bray-Curtis	B4-C	W1-C	Musa balbisiana	Williams Hybrid	0.586867
Bray-Curtis	B4-C	W4-C	Musa balbisiana	Williams Hybrid	0.981533
Bray-Curtis	B4-C	W2-C	Musa balbisiana	Williams Hybrid	0.728067
Bray-Curtis	B4-C	W1-S	Musa balbisiana	Williams Hybrid	0.936667
Bray-Curtis	B4-C	W2-S	Musa balbisiana	Williams Hybrid	0.787067
Bray-Curtis	B4-S	W3-C	Musa balbisiana	Williams Hybrid	0.559333
Bray-Curtis	B4-S	W4-S	Musa balbisiana	Williams Hybrid	0.977933
Bray-Curtis	B4-S	W1-C	Musa balbisiana	Williams Hybrid	0.5714
Bray-Curtis	B4-S	W4-C	Musa balbisiana	Williams Hybrid	0.975733
Bray-Curtis	B4-S	W2-C	Musa balbisiana	Williams Hybrid	0.713533
Bray-Curtis	B4-S	W1-S	Musa balbisiana	Williams Hybrid	0.935133
Bray-Curtis	B4-S	W2-S	Musa balbisiana	Williams Hybrid	0.773467
Bray-Curtis	W4-S	W3-C	Williams Hybrid	Williams Hybrid	0.915467
Bray-Curtis	W1-C	W3-C	Williams Hybrid	Williams Hybrid	0.525933
Bray-Curtis	W1-C	W4-S	Williams Hybrid	Williams Hybrid	0.636067
Bray-Curtis	W4-C	W3-C	Williams Hybrid	Williams Hybrid	0.8984
Bray-Curtis	W4-C	W4-S	Williams Hybrid	Williams Hybrid	0.922667
Bray-Curtis	W4-C	W1-C	Williams Hybrid	Williams Hybrid	0.919333
Bray-Curtis	W2-C	W3-C	Williams Hybrid	Williams Hybrid	0.6408
Bray-Curtis	W2-C	W4-S	Williams Hybrid	Williams Hybrid	0.628733
Bray-Curtis	W2-C	W1-C	Williams Hybrid	Williams Hybrid	0.3222
Bray-Curtis	W2-C	W4-C	Williams Hybrid	Williams Hybrid	0.900333
Bray-Curtis	W1-S	W3-C	Williams Hybrid	Williams Hybrid	0.857733
Bray-Curtis	W1-S	W4-S	Williams Hybrid	Williams Hybrid	0.9216
Bray-Curtis	W1-S	W1-C	Williams Hybrid	Williams Hybrid	0.889867
Bray-Curtis	W1-S	W4-C	Williams Hybrid	Williams Hybrid	0.628333
Bray-Curtis	W1-S	W2-C	Williams Hybrid	Williams Hybrid	0.872133
Bray-Curtis	W2-S	W3-C	Williams Hybrid	Williams Hybrid	0.724333
Bray-Curtis	W2-S	W4-S	Williams Hybrid	Williams Hybrid	0.268867
Bray-Curtis	W2-S	W1-C	Williams Hybrid	Williams Hybrid	0.466067
Bray-Curtis	W2-S	W4-C	Williams Hybrid	Williams Hybrid	0.982467
Bray-Curtis	W2-S	W2-C	Williams Hybrid	Williams Hybrid	0.4648
Bray-Curtis	W2-S	W1-S	Williams Hybrid	Williams Hybrid	0.950867
Bray-Curtis	W3-C	BB1-C	Williams Hybrid	Thai Black	0.480533
Bray-Curtis	W3-C	BB1-S	Williams Hybrid	Thai Black	0.488933
Bray-Curtis	W3-C	BB2-C	Williams Hybrid	Thai Black	0.417667
Bray-Curtis	W3-C	BB2-S	Williams Hybrid	Thai Black	0.4778
Bray-Curtis	W3-C	BB3-C	Williams Hybrid	Thai Black	0.454533
Bray-Curtis	W3-C	BB4-C	Williams Hybrid	Thai Black	0.5368
Bray-Curtis	W3-C	BB4-S	Williams Hybrid	Thai Black	0.5142
Bray-Curtis	W3-C	BB3-S	Williams Hybrid	Thai Black	0.5578
Bray-Curtis	W4-S	BB1-C	Williams Hybrid	Thai Black	0.989267
Bray-Curtis	W4-S	BB1-S	Williams Hybrid	Thai Black	0.930667
Bray-Curtis	W4-S	BB2-C	Williams Hybrid	Thai Black	0.829867
Bray-Curtis	W4-S	BB2-S	Williams Hybrid	Thai Black	0.813
Bray-Curtis	W4-S	BB3-C	Williams Hybrid	Thai Black	0.9774
Bray-Curtis	W4-S	BB4-C	Williams Hybrid	Thai Black	0.675333
Bray-Curtis	W4-S	BB4-S	Williams Hybrid	Thai Black	0.877667
Bray-Curtis	W4-S	BB3-S	Williams Hybrid	Thai Black	0.9852
Bray-Curtis	W1-C	BB1-C	Williams Hybrid	Thai Black	0.579533
Bray-Curtis	W1-C	BB1-S	Williams Hybrid	Thai Black	0.521867
Bray-Curtis	W1-C	BB2-C	Williams Hybrid	Thai Black	0.415733
Bray-Curtis	W1-C	BB2-S	Williams Hybrid	Thai Black	0.407667
Bray-Curtis	W1-C	BB3-C	Williams Hybrid	Thai Black	0.5668
Bray-Curtis	W1-C	BB4-C	Williams Hybrid	Thai Black	0.311267
Bray-Curtis	W1-C	BB4-S	Williams Hybrid	Thai Black	0.4686
Bray-Curtis	W1-C	BB3-S	Williams Hybrid	Thai Black	0.581
Bray-Curtis	W4-C	BB1-C	Williams Hybrid	Thai Black	0.971867
Bray-Curtis	W4-C	BB1-S	Williams Hybrid	Thai Black	0.958467
Bray-Curtis	W4-C	BB2-C	Williams Hybrid	Thai Black	0.865333
Bray-Curtis	W4-C	BB2-S	Williams Hybrid	Thai Black	0.934533
Bray-Curtis	W4-C	BB3-C	Williams Hybrid	Thai Black	0.9682
Bray-Curtis	W4-C	BB4-C	Williams Hybrid	Thai Black	0.981267
Bray-Curtis	W4-C	BB4-S	Williams Hybrid	Thai Black	0.980467
Bray-Curtis	W4-C	BB3-S	Williams Hybrid	Thai Black	0.9802
Bray-Curtis	W2-C	BB1-C	Williams Hybrid	Thai Black	0.7218
Bray-Curtis	W2-C	BB1-S	Williams Hybrid	Thai Black	0.661733
Bray-Curtis	W2-C	BB2-C	Williams Hybrid	Thai Black	0.556933
Bray-Curtis	W2-C	BB2-S	Williams Hybrid	Thai Black	0.5472
Bray-Curtis	W2-C	BB3-C	Williams Hybrid	Thai Black	0.705467
Bray-Curtis	W2-C	BB4-C	Williams Hybrid	Thai Black	0.4252
Bray-Curtis	W2-C	BB4-S	Williams Hybrid	Thai Black	0.611733
Bray-Curtis	W2-C	BB3-S	Williams Hybrid	Thai Black	0.722067
Bray-Curtis	W1-S	BB1-C	Williams Hybrid	Thai Black	0.9312
Bray-Curtis	W1-S	BB1-S	Williams Hybrid	Thai Black	0.914733
Bray-Curtis	W1-S	BB2-C	Williams Hybrid	Thai Black	0.8562
Bray-Curtis	W1-S	BB2-S	Williams Hybrid	Thai Black	0.893
Bray-Curtis	W1-S	BB3-C	Williams Hybrid	Thai Black	0.934667
Bray-Curtis	W1-S	BB4-C	Williams Hybrid	Thai Black	0.950133
Bray-Curtis	W1-S	BB4-S	Williams Hybrid	Thai Black	0.9498
Bray-Curtis	W1-S	BB3-S	Williams Hybrid	Thai Black	0.924467
Bray-Curtis	W2-S	BB1-C	Williams Hybrid	Thai Black	0.785333
Bray-Curtis	W2-S	BB1-S	Williams Hybrid	Thai Black	0.733
Bray-Curtis	W2-S	BB2-C	Williams Hybrid	Thai Black	0.6424
Bray-Curtis	W2-S	BB2-S	Williams Hybrid	Thai Black	0.625733
Bray-Curtis	W2-S	BB3-C	Williams Hybrid	Thai Black	0.768867
Bray-Curtis	W2-S	BB4-C	Williams Hybrid	Thai Black	0.464
Bray-Curtis	W2-S	BB4-S	Williams Hybrid	Thai Black	0.666333
Bray-Curtis	W2-S	BB3-S	Williams Hybrid	Thai Black	0.787133
Bray-Curtis	W3-C	D1-C	Williams Hybrid	Dwarf Cavendish	0.520933
Bray-Curtis	W3-C	D1-S	Williams Hybrid	Dwarf Cavendish	0.510533
Bray-Curtis	W3-C	D2-C	Williams Hybrid	Dwarf Cavendish	0.5634
Bray-Curtis	W3-C	D2-S	Williams Hybrid	Dwarf Cavendish	0.5256
Bray-Curtis	W3-C	D3-C	Williams Hybrid	Dwarf Cavendish	0.658267
Bray-Curtis	W3-C	D3-S	Williams Hybrid	Dwarf Cavendish	0.4888
Bray-Curtis	W3-C	D4-S	Williams Hybrid	Dwarf Cavendish	0.505067
Bray-Curtis	W4-S	D1-C	Williams Hybrid	Dwarf Cavendish	0.9716
Bray-Curtis	W4-S	D1-S	Williams Hybrid	Dwarf Cavendish	0.4994
Bray-Curtis	W4-S	D2-C	Williams Hybrid	Dwarf Cavendish	0.9922
Bray-Curtis	W4-S	D2-S	Williams Hybrid	Dwarf Cavendish	0.9548
Bray-Curtis	W4-S	D3-C	Williams Hybrid	Dwarf Cavendish	0.739067
Bray-Curtis	W4-S	D3-S	Williams Hybrid	Dwarf Cavendish	0.744867
Bray-Curtis	W4-S	D4-S	Williams Hybrid	Dwarf Cavendish	0.6064
Bray-Curtis	W1-C	D1-C	Williams Hybrid	Dwarf Cavendish	0.5624
Bray-Curtis	W1-C	D1-S	Williams Hybrid	Dwarf Cavendish	0.270933
Bray-Curtis	W1-C	D2-C	Williams Hybrid	Dwarf Cavendish	0.583133
Bray-Curtis	W1-C	D2-S	Williams Hybrid	Dwarf Cavendish	0.5508
Bray-Curtis	W1-C	D3-C	Williams Hybrid	Dwarf Cavendish	0.492733
Bray-Curtis	W1-C	D3-S	Williams Hybrid	Dwarf Cavendish	0.336
Bray-Curtis	W1-C	D4-S	Williams Hybrid	Dwarf Cavendish	0.269667
Bray-Curtis	W4-C	D1-C	Williams Hybrid	Dwarf Cavendish	0.978133
Bray-Curtis	W4-C	D1-S	Williams Hybrid	Dwarf Cavendish	0.9736
Bray-Curtis	W4-C	D2-C	Williams Hybrid	Dwarf Cavendish	0.991
Bray-Curtis	W4-C	D2-S	Williams Hybrid	Dwarf Cavendish	0.970867
Bray-Curtis	W4-C	D3-C	Williams Hybrid	Dwarf Cavendish	0.943667
Bray-Curtis	W4-C	D3-S	Williams Hybrid	Dwarf Cavendish	0.980467
Bray-Curtis	W4-C	D4-S	Williams Hybrid	Dwarf Cavendish	0.981267
Bray-Curtis	W2-C	D1-C	Williams Hybrid	Dwarf Cavendish	0.703733
Bray-Curtis	W2-C	D1-S	Williams Hybrid	Dwarf Cavendish	0.418333
Bray-Curtis	W2-C	D2-C	Williams Hybrid	Dwarf Cavendish	0.725867
Bray-Curtis	W2-C	D2-S	Williams Hybrid	Dwarf Cavendish	0.6924
Bray-Curtis	W2-C	D3-C	Williams Hybrid	Dwarf Cavendish	0.506933
Bray-Curtis	W2-C	D3-S	Williams Hybrid	Dwarf Cavendish	0.483867
Bray-Curtis	W2-C	D4-S	Williams Hybrid	Dwarf Cavendish	0.419733
Bray-Curtis	W1-S	D1-C	Williams Hybrid	Dwarf Cavendish	0.947667
Bray-Curtis	W1-S	D1-S	Williams Hybrid	Dwarf Cavendish	0.938
Bray-Curtis	W1-S	D2-C	Williams Hybrid	Dwarf Cavendish	0.949
Bray-Curtis	W1-S	D2-S	Williams Hybrid	Dwarf Cavendish	0.9362
Bray-Curtis	W1-S	D3-C	Williams Hybrid	Dwarf Cavendish	0.9262
Bray-Curtis	W1-S	D3-S	Williams Hybrid	Dwarf Cavendish	0.947133
Bray-Curtis	W1-S	D4-S	Williams Hybrid	Dwarf Cavendish	0.948933
Bray-Curtis	W2-S	D1-C	Williams Hybrid	Dwarf Cavendish	0.7614
Bray-Curtis	W2-S	D1-S	Williams Hybrid	Dwarf Cavendish	0.294667
Bray-Curtis	W2-S	D2-C	Williams Hybrid	Dwarf Cavendish	0.7814
Bray-Curtis	W2-S	D2-S	Williams Hybrid	Dwarf Cavendish	0.751467
Bray-Curtis	W2-S	D3-C	Williams Hybrid	Dwarf Cavendish	0.540067
Bray-Curtis	W2-S	D3-S	Williams Hybrid	Dwarf Cavendish	0.533733
Bray-Curtis	W2-S	D4-S	Williams Hybrid	Dwarf Cavendish	0.3952
Bray-Curtis	W3-C	F1-C	Williams Hybrid	FHIA-25	0.426
Bray-Curtis	W3-C	F1-S	Williams Hybrid	FHIA-25	0.504267
Bray-Curtis	W3-C	F2-C	Williams Hybrid	FHIA-25	0.409133
Bray-Curtis	W3-C	F2-S	Williams Hybrid	FHIA-25	0.4618
Bray-Curtis	W3-C	F3-C	Williams Hybrid	FHIA-25	0.502667
Bray-Curtis	W4-S	F1-C	Williams Hybrid	FHIA-25	0.8148
Bray-Curtis	W4-S	F1-S	Williams Hybrid	FHIA-25	0.897333
Bray-Curtis	W4-S	F2-C	Williams Hybrid	FHIA-25	0.8792
Bray-Curtis	W4-S	F2-S	Williams Hybrid	FHIA-25	0.819733
Bray-Curtis	W4-S	F3-C	Williams Hybrid	FHIA-25	0.852
Bray-Curtis	W1-C	F1-C	Williams Hybrid	FHIA-25	0.433867
Bray-Curtis	W1-C	F1-S	Williams Hybrid	FHIA-25	0.488867
Bray-Curtis	W1-C	F2-C	Williams Hybrid	FHIA-25	0.495
Bray-Curtis	W1-C	F2-S	Williams Hybrid	FHIA-25	0.4016
Bray-Curtis	W1-C	F3-C	Williams Hybrid	FHIA-25	0.440133
Bray-Curtis	W4-C	F1-C	Williams Hybrid	FHIA-25	0.842267
Bray-Curtis	W4-C	F1-S	Williams Hybrid	FHIA-25	0.939267
Bray-Curtis	W4-C	F2-C	Williams Hybrid	FHIA-25	0.8492
Bray-Curtis	W4-C	F2-S	Williams Hybrid	FHIA-25	0.9202
Bray-Curtis	W4-C	F3-C	Williams Hybrid	FHIA-25	0.9706
Bray-Curtis	W2-C	F1-C	Williams Hybrid	FHIA-25	0.519267
Bray-Curtis	W2-C	F1-S	Williams Hybrid	FHIA-25	0.630267
Bray-Curtis	W2-C	F2-C	Williams Hybrid	FHIA-25	0.609867
Bray-Curtis	W2-C	F2-S	Williams Hybrid	FHIA-25	0.541667
Bray-Curtis	W2-C	F3-C	Williams Hybrid	FHIA-25	0.579267
Bray-Curtis	W1-S	F1-C	Williams Hybrid	FHIA-25	0.830667
Bray-Curtis	W1-S	F1-S	Williams Hybrid	FHIA-25	0.8668
Bray-Curtis	W1-S	F2-C	Williams Hybrid	FHIA-25	0.848533
Bray-Curtis	W1-S	F2-S	Williams Hybrid	FHIA-25	0.881533
Bray-Curtis	W1-S	F3-C	Williams Hybrid	FHIA-25	0.939
Bray-Curtis	W2-S	F1-C	Williams Hybrid	FHIA-25	0.6286
Bray-Curtis	W2-S	F1-S	Williams Hybrid	FHIA-25	0.724133
Bray-Curtis	W2-S	F2-C	Williams Hybrid	FHIA-25	0.6832
Bray-Curtis	W2-S	F2-S	Williams Hybrid	FHIA-25	0.637
Bray-Curtis	W2-S	F3-C	Williams Hybrid	FHIA-25	0.6428
Bray-Curtis	W3-C	T1-C	Williams Hybrid	Musa textilis	0.494533
Bray-Curtis	W3-C	T1-S	Williams Hybrid	Musa textilis	0.488733
Bray-Curtis	W4-S	T1-C	Williams Hybrid	Musa textilis	0.945533
Bray-Curtis	W4-S	T1-S	Williams Hybrid	Musa textilis	0.889133
Bray-Curtis	W1-C	T1-C	Williams Hybrid	Musa textilis	0.539467
Bray-Curtis	W1-C	T1-S	Williams Hybrid	Musa textilis	0.530133
Bray-Curtis	W4-C	T1-C	Williams Hybrid	Musa textilis	0.8906
Bray-Curtis	W4-C	T1-S	Williams Hybrid	Musa textilis	0.913267
Bray-Curtis	W2-C	T1-C	Williams Hybrid	Musa textilis	0.673333
Bray-Curtis	W2-C	T1-S	Williams Hybrid	Musa textilis	0.630533
Bray-Curtis	W1-S	T1-C	Williams Hybrid	Musa textilis	0.848733
Bray-Curtis	W1-S	T1-S	Williams Hybrid	Musa textilis	0.804
Bray-Curtis	W2-S	T1-C	Williams Hybrid	Musa textilis	0.7582
Bray-Curtis	W2-S	T1-S	Williams Hybrid	Musa textilis	0.718067
Bray-Curtis	W3-C	B1-S	Williams Hybrid	Musa balbisiana	0.5496
Bray-Curtis	W3-C	B1-C	Williams Hybrid	Musa balbisiana	0.836133
Bray-Curtis	W3-C	B2-S	Williams Hybrid	Musa balbisiana	0.500933
Bray-Curtis	W3-C	B2-C	Williams Hybrid	Musa balbisiana	0.862533
Bray-Curtis	W3-C	B3-C	Williams Hybrid	Musa balbisiana	0.4242
Bray-Curtis	W3-C	B3-S	Williams Hybrid	Musa balbisiana	0.510533
Bray-Curtis	W3-C	B4-C	Williams Hybrid	Musa balbisiana	0.5318
Bray-Curtis	W3-C	B4-S	Williams Hybrid	Musa balbisiana	0.559333
Bray-Curtis	W4-S	B1-S	Williams Hybrid	Musa balbisiana	0.9544
Bray-Curtis	W4-S	B1-C	Williams Hybrid	Musa balbisiana	0.9772
Bray-Curtis	W4-S	B2-S	Williams Hybrid	Musa balbisiana	0.904867
Bray-Curtis	W4-S	B2-C	Williams Hybrid	Musa balbisiana	0.975467
Bray-Curtis	W4-S	B3-C	Williams Hybrid	Musa balbisiana	0.858867
Bray-Curtis	W4-S	B3-S	Williams Hybrid	Musa balbisiana	0.8792
Bray-Curtis	W4-S	B4-C	Williams Hybrid	Musa balbisiana	0.991067
Bray-Curtis	W4-S	B4-S	Williams Hybrid	Musa balbisiana	0.977933
Bray-Curtis	W1-C	B1-S	Williams Hybrid	Musa balbisiana	0.540733
Bray-Curtis	W1-C	B1-C	Williams Hybrid	Musa balbisiana	0.8722
Bray-Curtis	W1-C	B2-S	Williams Hybrid	Musa balbisiana	0.4864
Bray-Curtis	W1-C	B2-C	Williams Hybrid	Musa balbisiana	0.899
Bray-Curtis	W1-C	B3-C	Williams Hybrid	Musa balbisiana	0.447133
Bray-Curtis	W1-C	B3-S	Williams Hybrid	Musa balbisiana	0.478533
Bray-Curtis	W1-C	B4-C	Williams Hybrid	Musa balbisiana	0.586867
Bray-Curtis	W1-C	B4-S	Williams Hybrid	Musa balbisiana	0.5714
Bray-Curtis	W4-C	B1-S	Williams Hybrid	Musa balbisiana	0.947533
Bray-Curtis	W4-C	B1-C	Williams Hybrid	Musa balbisiana	0.9124
Bray-Curtis	W4-C	B2-S	Williams Hybrid	Musa balbisiana	0.929267
Bray-Curtis	W4-C	B2-C	Williams Hybrid	Musa balbisiana	0.909933
Bray-Curtis	W4-C	B3-C	Williams Hybrid	Musa balbisiana	0.972333
Bray-Curtis	W4-C	B3-S	Williams Hybrid	Musa balbisiana	0.978133
Bray-Curtis	W4-C	B4-C	Williams Hybrid	Musa balbisiana	0.981533
Bray-Curtis	W4-C	B4-S	Williams Hybrid	Musa balbisiana	0.975733
Bray-Curtis	W2-C	B1-S	Williams Hybrid	Musa balbisiana	0.6784
Bray-Curtis	W2-C	B1-C	Williams Hybrid	Musa balbisiana	0.8724
Bray-Curtis	W2-C	B2-S	Williams Hybrid	Musa balbisiana	0.627467
Bray-Curtis	W2-C	B2-C	Williams Hybrid	Musa balbisiana	0.894533
Bray-Curtis	W2-C	B3-C	Williams Hybrid	Musa balbisiana	0.587
Bray-Curtis	W2-C	B3-S	Williams Hybrid	Musa balbisiana	0.6194
Bray-Curtis	W2-C	B4-C	Williams Hybrid	Musa balbisiana	0.728067
Bray-Curtis	W2-C	B4-S	Williams Hybrid	Musa balbisiana	0.713533
Bray-Curtis	W1-S	B1-S	Williams Hybrid	Musa balbisiana	0.914867
Bray-Curtis	W1-S	B1-C	Williams Hybrid	Musa balbisiana	0.8664
Bray-Curtis	W1-S	B2-S	Williams Hybrid	Musa balbisiana	0.879467
Bray-Curtis	W1-S	B2-C	Williams Hybrid	Musa balbisiana	0.860067
Bray-Curtis	W1-S	B3-C	Williams Hybrid	Musa balbisiana	0.938267
Bray-Curtis	W1-S	B3-S	Williams Hybrid	Musa balbisiana	0.9436
Bray-Curtis	W1-S	B4-C	Williams Hybrid	Musa balbisiana	0.936667
Bray-Curtis	W1-S	B4-S	Williams Hybrid	Musa balbisiana	0.935133
Bray-Curtis	W2-S	B1-S	Williams Hybrid	Musa balbisiana	0.7624
Bray-Curtis	W2-S	B1-C	Williams Hybrid	Musa balbisiana	0.884133
Bray-Curtis	W2-S	B2-S	Williams Hybrid	Musa balbisiana	0.714
Bray-Curtis	W2-S	B2-C	Williams Hybrid	Musa balbisiana	0.917933
Bray-Curtis	W2-S	B3-C	Williams Hybrid	Musa balbisiana	0.65
Bray-Curtis	W2-S	B3-S	Williams Hybrid	Musa balbisiana	0.678667
Bray-Curtis	W2-S	B4-C	Williams Hybrid	Musa balbisiana	0.787067
Bray-Curtis	W2-S	B4-S	Williams Hybrid	Musa balbisiana	0.773467
Weighted UniFrac	BB1-S	BB1-C	Thai Black	Thai Black	0.193116
Weighted UniFrac	BB2-C	BB1-C	Thai Black	Thai Black	0.248169
Weighted UniFrac	BB2-C	BB1-S	Thai Black	Thai Black	0.211608
Weighted UniFrac	BB2-S	BB1-C	Thai Black	Thai Black	0.222153
Weighted UniFrac	BB2-S	BB1-S	Thai Black	Thai Black	0.1653
Weighted UniFrac	BB2-S	BB2-C	Thai Black	Thai Black	0.0897805
Weighted UniFrac	BB3-C	BB1-C	Thai Black	Thai Black	0.129191
Weighted UniFrac	BB3-C	BB1-S	Thai Black	Thai Black	0.10634
Weighted UniFrac	BB3-C	BB2-C	Thai Black	Thai Black	0.250248
Weighted UniFrac	BB3-C	BB2-S	Thai Black	Thai Black	0.20666
Weighted UniFrac	BB4-C	BB1-C	Thai Black	Thai Black	0.304132
Weighted UniFrac	BB4-C	BB1-S	Thai Black	Thai Black	0.30567
Weighted UniFrac	BB4-C	BB2-C	Thai Black	Thai Black	0.18278
Weighted UniFrac	BB4-C	BB2-S	Thai Black	Thai Black	0.168356
Weighted UniFrac	BB4-C	BB3-C	Thai Black	Thai Black	0.322534
Weighted UniFrac	BB4-S	BB1-C	Thai Black	Thai Black	0.138956
Weighted UniFrac	BB4-S	BB1-S	Thai Black	Thai Black	0.15679
Weighted UniFrac	BB4-S	BB2-C	Thai Black	Thai Black	0.175796
Weighted UniFrac	BB4-S	BB2-S	Thai Black	Thai Black	0.129729
Weighted UniFrac	BB4-S	BB3-C	Thai Black	Thai Black	0.15933
Weighted UniFrac	BB4-S	BB4-C	Thai Black	Thai Black	0.198769
Weighted UniFrac	BB3-S	BB1-C	Thai Black	Thai Black	0.0574126
Weighted UniFrac	BB3-S	BB1-S	Thai Black	Thai Black	0.158346
Weighted UniFrac	BB3-S	BB2-C	Thai Black	Thai Black	0.2423
Weighted UniFrac	BB3-S	BB2-S	Thai Black	Thai Black	0.191502
Weighted UniFrac	BB3-S	BB3-C	Thai Black	Thai Black	0.115754
Weighted UniFrac	BB3-S	BB4-C	Thai Black	Thai Black	0.303346
Weighted UniFrac	BB3-S	BB4-S	Thai Black	Thai Black	0.137437
Weighted UniFrac	BB1-C	D1-C	Thai Black	Dwarf Cavendish	0.0577503
Weighted UniFrac	BB1-C	D1-S	Thai Black	Dwarf Cavendish	0.443772
Weighted UniFrac	BB1-C	D2-C	Thai Black	Dwarf Cavendish	0.062319
Weighted UniFrac	BB1-C	D2-S	Thai Black	Dwarf Cavendish	0.0583339
Weighted UniFrac	BB1-C	D3-C	Thai Black	Dwarf Cavendish	0.453204
Weighted UniFrac	BB1-C	D3-S	Thai Black	Dwarf Cavendish	0.292826
Weighted UniFrac	BB1-C	D4-S	Thai Black	Dwarf Cavendish	0.404471
Weighted UniFrac	BB1-S	D1-C	Thai Black	Dwarf Cavendish	0.179308
Weighted UniFrac	BB1-S	D1-S	Thai Black	Dwarf Cavendish	0.446947
Weighted UniFrac	BB1-S	D2-C	Thai Black	Dwarf Cavendish	0.210654
Weighted UniFrac	BB1-S	D2-S	Thai Black	Dwarf Cavendish	0.173219
Weighted UniFrac	BB1-S	D3-C	Thai Black	Dwarf Cavendish	0.428126
Weighted UniFrac	BB1-S	D3-S	Thai Black	Dwarf Cavendish	0.239382
Weighted UniFrac	BB1-S	D4-S	Thai Black	Dwarf Cavendish	0.348813
Weighted UniFrac	BB2-C	D1-C	Thai Black	Dwarf Cavendish	0.235484
Weighted UniFrac	BB2-C	D1-S	Thai Black	Dwarf Cavendish	0.304286
Weighted UniFrac	BB2-C	D2-C	Thai Black	Dwarf Cavendish	0.284418
Weighted UniFrac	BB2-C	D2-S	Thai Black	Dwarf Cavendish	0.240962
Weighted UniFrac	BB2-C	D3-C	Thai Black	Dwarf Cavendish	0.25703
Weighted UniFrac	BB2-C	D3-S	Thai Black	Dwarf Cavendish	0.151112
Weighted UniFrac	BB2-C	D4-S	Thai Black	Dwarf Cavendish	0.24415
Weighted UniFrac	BB2-S	D1-C	Thai Black	Dwarf Cavendish	0.207869
Weighted UniFrac	BB2-S	D1-S	Thai Black	Dwarf Cavendish	0.306896
Weighted UniFrac	BB2-S	D2-C	Thai Black	Dwarf Cavendish	0.243874
Weighted UniFrac	BB2-S	D2-S	Thai Black	Dwarf Cavendish	0.202163
Weighted UniFrac	BB2-S	D3-C	Thai Black	Dwarf Cavendish	0.293893
Weighted UniFrac	BB2-S	D3-S	Thai Black	Dwarf Cavendish	0.122329
Weighted UniFrac	BB2-S	D4-S	Thai Black	Dwarf Cavendish	0.229957
Weighted UniFrac	BB3-C	D1-C	Thai Black	Dwarf Cavendish	0.11288
Weighted UniFrac	BB3-C	D1-S	Thai Black	Dwarf Cavendish	0.464315
Weighted UniFrac	BB3-C	D2-C	Thai Black	Dwarf Cavendish	0.153729
Weighted UniFrac	BB3-C	D2-S	Thai Black	Dwarf Cavendish	0.126137
Weighted UniFrac	BB3-C	D3-C	Thai Black	Dwarf Cavendish	0.477509
Weighted UniFrac	BB3-C	D3-S	Thai Black	Dwarf Cavendish	0.259599
Weighted UniFrac	BB3-C	D4-S	Thai Black	Dwarf Cavendish	0.363836
Weighted UniFrac	BB4-C	D1-C	Thai Black	Dwarf Cavendish	0.267813
Weighted UniFrac	BB4-C	D1-S	Thai Black	Dwarf Cavendish	0.168033
Weighted UniFrac	BB4-C	D2-C	Thai Black	Dwarf Cavendish	0.296716
Weighted UniFrac	BB4-C	D2-S	Thai Black	Dwarf Cavendish	0.266449
Weighted UniFrac	BB4-C	D3-C	Thai Black	Dwarf Cavendish	0.241338
Weighted UniFrac	BB4-C	D3-S	Thai Black	Dwarf Cavendish	0.106927
Weighted UniFrac	BB4-C	D4-S	Thai Black	Dwarf Cavendish	0.136516
Weighted UniFrac	BB4-S	D1-C	Thai Black	Dwarf Cavendish	0.109525
Weighted UniFrac	BB4-S	D1-S	Thai Black	Dwarf Cavendish	0.340042
Weighted UniFrac	BB4-S	D2-C	Thai Black	Dwarf Cavendish	0.13979
Weighted UniFrac	BB4-S	D2-S	Thai Black	Dwarf Cavendish	0.108946
Weighted UniFrac	BB4-S	D3-C	Thai Black	Dwarf Cavendish	0.350171
Weighted UniFrac	BB4-S	D3-S	Thai Black	Dwarf Cavendish	0.193312
Weighted UniFrac	BB4-S	D4-S	Thai Black	Dwarf Cavendish	0.305842
Weighted UniFrac	BB3-S	D1-C	Thai Black	Dwarf Cavendish	0.0723481
Weighted UniFrac	BB3-S	D1-S	Thai Black	Dwarf Cavendish	0.442731
Weighted UniFrac	BB3-S	D2-C	Thai Black	Dwarf Cavendish	0.0616474
Weighted UniFrac	BB3-S	D2-S	Thai Black	Dwarf Cavendish	0.0518999
Weighted UniFrac	BB3-S	D3-C	Thai Black	Dwarf Cavendish	0.457984
Weighted UniFrac	BB3-S	D3-S	Thai Black	Dwarf Cavendish	0.264963
Weighted UniFrac	BB3-S	D4-S	Thai Black	Dwarf Cavendish	0.375895
Weighted UniFrac	BB1-C	F1-C	Thai Black	FHIA-25	0.265772
Weighted UniFrac	BB1-C	F1-S	Thai Black	FHIA-25	0.217812
Weighted UniFrac	BB1-C	F2-C	Thai Black	FHIA-25	0.222176
Weighted UniFrac	BB1-C	F2-S	Thai Black	FHIA-25	0.231623
Weighted UniFrac	BB1-C	F3-C	Thai Black	FHIA-25	0.215901
Weighted UniFrac	BB1-S	F1-C	Thai Black	FHIA-25	0.252125
Weighted UniFrac	BB1-S	F1-S	Thai Black	FHIA-25	0.189799
Weighted UniFrac	BB1-S	F2-C	Thai Black	FHIA-25	0.207173
Weighted UniFrac	BB1-S	F2-S	Thai Black	FHIA-25	0.215324
Weighted UniFrac	BB1-S	F3-C	Thai Black	FHIA-25	0.19376
Weighted UniFrac	BB2-C	F1-C	Thai Black	FHIA-25	0.070131
Weighted UniFrac	BB2-C	F1-S	Thai Black	FHIA-25	0.154231
Weighted UniFrac	BB2-C	F2-C	Thai Black	FHIA-25	0.0931452
Weighted UniFrac	BB2-C	F2-S	Thai Black	FHIA-25	0.0721398
Weighted UniFrac	BB2-C	F3-C	Thai Black	FHIA-25	0.123265
Weighted UniFrac	BB2-S	F1-C	Thai Black	FHIA-25	0.118145
Weighted UniFrac	BB2-S	F1-S	Thai Black	FHIA-25	0.156565
Weighted UniFrac	BB2-S	F2-C	Thai Black	FHIA-25	0.106814
Weighted UniFrac	BB2-S	F2-S	Thai Black	FHIA-25	0.0846717
Weighted UniFrac	BB2-S	F3-C	Thai Black	FHIA-25	0.078009
Weighted UniFrac	BB3-C	F1-C	Thai Black	FHIA-25	0.293245
Weighted UniFrac	BB3-C	F1-S	Thai Black	FHIA-25	0.244173
Weighted UniFrac	BB3-C	F2-C	Thai Black	FHIA-25	0.2469
Weighted UniFrac	BB3-C	F2-S	Thai Black	FHIA-25	0.258445
Weighted UniFrac	BB3-C	F3-C	Thai Black	FHIA-25	0.227026
Weighted UniFrac	BB4-C	F1-C	Thai Black	FHIA-25	0.172289
Weighted UniFrac	BB4-C	F1-S	Thai Black	FHIA-25	0.248253
Weighted UniFrac	BB4-C	F2-C	Thai Black	FHIA-25	0.202863
Weighted UniFrac	BB4-C	F2-S	Thai Black	FHIA-25	0.160712
Weighted UniFrac	BB4-C	F3-C	Thai Black	FHIA-25	0.175422
Weighted UniFrac	BB4-S	F1-C	Thai Black	FHIA-25	0.186264
Weighted UniFrac	BB4-S	F1-S	Thai Black	FHIA-25	0.163018
Weighted UniFrac	BB4-S	F2-C	Thai Black	FHIA-25	0.149567
Weighted UniFrac	BB4-S	F2-S	Thai Black	FHIA-25	0.147602
Weighted UniFrac	BB4-S	F3-C	Thai Black	FHIA-25	0.100318
Weighted UniFrac	BB3-S	F1-C	Thai Black	FHIA-25	0.28072
Weighted UniFrac	BB3-S	F1-S	Thai Black	FHIA-25	0.216244
Weighted UniFrac	BB3-S	F2-C	Thai Black	FHIA-25	0.235914
Weighted UniFrac	BB3-S	F2-S	Thai Black	FHIA-25	0.237018
Weighted UniFrac	BB3-S	F3-C	Thai Black	FHIA-25	0.20261
Weighted UniFrac	BB1-C	B1-S	Thai Black	Musa balbisiana	0.115436
Weighted UniFrac	BB1-C	B1-C	Thai Black	Musa balbisiana	0.286015
Weighted UniFrac	BB1-C	B2-S	Thai Black	Musa balbisiana	0.143232
Weighted UniFrac	BB1-C	B2-C	Thai Black	Musa balbisiana	0.302856
Weighted UniFrac	BB1-C	B3-C	Thai Black	Musa balbisiana	0.162067
Weighted UniFrac	BB1-C	B3-S	Thai Black	Musa balbisiana	0.149527
Weighted UniFrac	BB1-C	B4-C	Thai Black	Musa balbisiana	0.0459024
Weighted UniFrac	BB1-C	B4-S	Thai Black	Musa balbisiana	0.0613552
Weighted UniFrac	BB1-S	B1-S	Thai Black	Musa balbisiana	0.133324
Weighted UniFrac	BB1-S	B1-C	Thai Black	Musa balbisiana	0.292878
Weighted UniFrac	BB1-S	B2-S	Thai Black	Musa balbisiana	0.148339
Weighted UniFrac	BB1-S	B2-C	Thai Black	Musa balbisiana	0.332646
Weighted UniFrac	BB1-S	B3-C	Thai Black	Musa balbisiana	0.181746
Weighted UniFrac	BB1-S	B3-S	Thai Black	Musa balbisiana	0.167996
Weighted UniFrac	BB1-S	B4-C	Thai Black	Musa balbisiana	0.206348
Weighted UniFrac	BB1-S	B4-S	Thai Black	Musa balbisiana	0.202124
Weighted UniFrac	BB2-C	B1-S	Thai Black	Musa balbisiana	0.198159
Weighted UniFrac	BB2-C	B1-C	Thai Black	Musa balbisiana	0.241506
Weighted UniFrac	BB2-C	B2-S	Thai Black	Musa balbisiana	0.159234
Weighted UniFrac	BB2-C	B2-C	Thai Black	Musa balbisiana	0.231565
Weighted UniFrac	BB2-C	B3-C	Thai Black	Musa balbisiana	0.125109
Weighted UniFrac	BB2-C	B3-S	Thai Black	Musa balbisiana	0.196894
Weighted UniFrac	BB2-C	B4-C	Thai Black	Musa balbisiana	0.273942
Weighted UniFrac	BB2-C	B4-S	Thai Black	Musa balbisiana	0.277175
Weighted UniFrac	BB2-S	B1-S	Thai Black	Musa balbisiana	0.182414
Weighted UniFrac	BB2-S	B1-C	Thai Black	Musa balbisiana	0.257115
Weighted UniFrac	BB2-S	B2-S	Thai Black	Musa balbisiana	0.13242
Weighted UniFrac	BB2-S	B2-C	Thai Black	Musa balbisiana	0.263174
Weighted UniFrac	BB2-S	B3-C	Thai Black	Musa balbisiana	0.0965565
Weighted UniFrac	BB2-S	B3-S	Thai Black	Musa balbisiana	0.156142
Weighted UniFrac	BB2-S	B4-C	Thai Black	Musa balbisiana	0.239003
Weighted UniFrac	BB2-S	B4-S	Thai Black	Musa balbisiana	0.234763
Weighted UniFrac	BB3-C	B1-S	Thai Black	Musa balbisiana	0.144108
Weighted UniFrac	BB3-C	B1-C	Thai Black	Musa balbisiana	0.322379
Weighted UniFrac	BB3-C	B2-S	Thai Black	Musa balbisiana	0.17604
Weighted UniFrac	BB3-C	B2-C	Thai Black	Musa balbisiana	0.341401
Weighted UniFrac	BB3-C	B3-C	Thai Black	Musa balbisiana	0.182792
Weighted UniFrac	BB3-C	B3-S	Thai Black	Musa balbisiana	0.165968
Weighted UniFrac	BB3-C	B4-C	Thai Black	Musa balbisiana	0.140136
Weighted UniFrac	BB3-C	B4-S	Thai Black	Musa balbisiana	0.150062
Weighted UniFrac	BB4-C	B1-S	Thai Black	Musa balbisiana	0.267717
Weighted UniFrac	BB4-C	B1-C	Thai Black	Musa balbisiana	0.348864
Weighted UniFrac	BB4-C	B2-S	Thai Black	Musa balbisiana	0.218061
Weighted UniFrac	BB4-C	B2-C	Thai Black	Musa balbisiana	0.322563
Weighted UniFrac	BB4-C	B3-C	Thai Black	Musa balbisiana	0.169227
Weighted UniFrac	BB4-C	B3-S	Thai Black	Musa balbisiana	0.226102
Weighted UniFrac	BB4-C	B4-C	Thai Black	Musa balbisiana	0.302002
Weighted UniFrac	BB4-C	B4-S	Thai Black	Musa balbisiana	0.28903
Weighted UniFrac	BB4-S	B1-S	Thai Black	Musa balbisiana	0.12447
Weighted UniFrac	BB4-S	B1-C	Thai Black	Musa balbisiana	0.283608
Weighted UniFrac	BB4-S	B2-S	Thai Black	Musa balbisiana	0.101023
Weighted UniFrac	BB4-S	B2-C	Thai Black	Musa balbisiana	0.304666
Weighted UniFrac	BB4-S	B3-C	Thai Black	Musa balbisiana	0.0742755
Weighted UniFrac	BB4-S	B3-S	Thai Black	Musa balbisiana	0.0692168
Weighted UniFrac	BB4-S	B4-C	Thai Black	Musa balbisiana	0.143071
Weighted UniFrac	BB4-S	B4-S	Thai Black	Musa balbisiana	0.135457
Weighted UniFrac	BB3-S	B1-S	Thai Black	Musa balbisiana	0.12892
Weighted UniFrac	BB3-S	B1-C	Thai Black	Musa balbisiana	0.308262
Weighted UniFrac	BB3-S	B2-S	Thai Black	Musa balbisiana	0.160201
Weighted UniFrac	BB3-S	B2-C	Thai Black	Musa balbisiana	0.326527
Weighted UniFrac	BB3-S	B3-C	Thai Black	Musa balbisiana	0.183695
Weighted UniFrac	BB3-S	B3-S	Thai Black	Musa balbisiana	0.157651
Weighted UniFrac	BB3-S	B4-C	Thai Black	Musa balbisiana	0.0595113
Weighted UniFrac	BB3-S	B4-S	Thai Black	Musa balbisiana	0.0543308
Weighted UniFrac	BB1-C	T1-C	Thai Black	Musa textilis	0.163102
Weighted UniFrac	BB1-C	T1-S	Thai Black	Musa textilis	0.340951
Weighted UniFrac	BB1-S	T1-C	Thai Black	Musa textilis	0.152937
Weighted UniFrac	BB1-S	T1-S	Thai Black	Musa textilis	0.316841
Weighted UniFrac	BB2-C	T1-C	Thai Black	Musa textilis	0.183371
Weighted UniFrac	BB2-C	T1-S	Thai Black	Musa textilis	0.190045
Weighted UniFrac	BB2-S	T1-C	Thai Black	Musa textilis	0.16003
Weighted UniFrac	BB2-S	T1-S	Thai Black	Musa textilis	0.235669
Weighted UniFrac	BB3-C	T1-C	Thai Black	Musa textilis	0.18797
Weighted UniFrac	BB3-C	T1-S	Thai Black	Musa textilis	0.365274
Weighted UniFrac	BB4-C	T1-C	Thai Black	Musa textilis	0.262152
Weighted UniFrac	BB4-C	T1-S	Thai Black	Musa textilis	0.253762
Weighted UniFrac	BB4-S	T1-C	Thai Black	Musa textilis	0.123705
Weighted UniFrac	BB4-S	T1-S	Thai Black	Musa textilis	0.281579
Weighted UniFrac	BB3-S	T1-C	Thai Black	Musa textilis	0.165018
Weighted UniFrac	BB3-S	T1-S	Thai Black	Musa textilis	0.345264
Weighted UniFrac	BB1-C	W3-C	Thai Black	Williams Hybrid	0.247454
Weighted UniFrac	BB1-C	W4-S	Thai Black	Williams Hybrid	0.805324
Weighted UniFrac	BB1-C	W1-C	Thai Black	Williams Hybrid	0.400863
Weighted UniFrac	BB1-C	W4-C	Thai Black	Williams Hybrid	0.458372
Weighted UniFrac	BB1-C	W2-C	Thai Black	Williams Hybrid	0.502978
Weighted UniFrac	BB1-C	W1-S	Thai Black	Williams Hybrid	0.373814
Weighted UniFrac	BB1-C	W2-S	Thai Black	Williams Hybrid	0.693856
Weighted UniFrac	BB1-S	W3-C	Thai Black	Williams Hybrid	0.166446
Weighted UniFrac	BB1-S	W4-S	Thai Black	Williams Hybrid	0.783777
Weighted UniFrac	BB1-S	W1-C	Thai Black	Williams Hybrid	0.387133
Weighted UniFrac	BB1-S	W4-C	Thai Black	Williams Hybrid	0.456217
Weighted UniFrac	BB1-S	W2-C	Thai Black	Williams Hybrid	0.471694
Weighted UniFrac	BB1-S	W1-S	Thai Black	Williams Hybrid	0.372873
Weighted UniFrac	BB1-S	W2-S	Thai Black	Williams Hybrid	0.694852
Weighted UniFrac	BB2-C	W3-C	Thai Black	Williams Hybrid	0.110674
Weighted UniFrac	BB2-C	W4-S	Thai Black	Williams Hybrid	0.625889
Weighted UniFrac	BB2-C	W1-C	Thai Black	Williams Hybrid	0.223462
Weighted UniFrac	BB2-C	W4-C	Thai Black	Williams Hybrid	0.327771
Weighted UniFrac	BB2-C	W2-C	Thai Black	Williams Hybrid	0.312606
Weighted UniFrac	BB2-C	W1-S	Thai Black	Williams Hybrid	0.2964
Weighted UniFrac	BB2-C	W2-S	Thai Black	Williams Hybrid	0.554714
Weighted UniFrac	BB2-S	W3-C	Thai Black	Williams Hybrid	0.13386
Weighted UniFrac	BB2-S	W4-S	Thai Black	Williams Hybrid	0.644723
Weighted UniFrac	BB2-S	W1-C	Thai Black	Williams Hybrid	0.250826
Weighted UniFrac	BB2-S	W4-C	Thai Black	Williams Hybrid	0.390393
Weighted UniFrac	BB2-S	W2-C	Thai Black	Williams Hybrid	0.342759
Weighted UniFrac	BB2-S	W1-S	Thai Black	Williams Hybrid	0.316144
Weighted UniFrac	BB2-S	W2-S	Thai Black	Williams Hybrid	0.556849
Weighted UniFrac	BB3-C	W3-C	Thai Black	Williams Hybrid	0.202587
Weighted UniFrac	BB3-C	W4-S	Thai Black	Williams Hybrid	0.830778
Weighted UniFrac	BB3-C	W1-C	Thai Black	Williams Hybrid	0.425231
Weighted UniFrac	BB3-C	W4-C	Thai Black	Williams Hybrid	0.4828
Weighted UniFrac	BB3-C	W2-C	Thai Black	Williams Hybrid	0.52378
Weighted UniFrac	BB3-C	W1-S	Thai Black	Williams Hybrid	0.411429
Weighted UniFrac	BB3-C	W2-S	Thai Black	Williams Hybrid	0.71156
Weighted UniFrac	BB4-C	W3-C	Thai Black	Williams Hybrid	0.260419
Weighted UniFrac	BB4-C	W4-S	Thai Black	Williams Hybrid	0.537921
Weighted UniFrac	BB4-C	W1-C	Thai Black	Williams Hybrid	0.148543
Weighted UniFrac	BB4-C	W4-C	Thai Black	Williams Hybrid	0.393522
Weighted UniFrac	BB4-C	W2-C	Thai Black	Williams Hybrid	0.242863
Weighted UniFrac	BB4-C	W1-S	Thai Black	Williams Hybrid	0.415678
Weighted UniFrac	BB4-C	W2-S	Thai Black	Williams Hybrid	0.41604
Weighted UniFrac	BB4-S	W3-C	Thai Black	Williams Hybrid	0.220517
Weighted UniFrac	BB4-S	W4-S	Thai Black	Williams Hybrid	0.709298
Weighted UniFrac	BB4-S	W1-C	Thai Black	Williams Hybrid	0.310284
Weighted UniFrac	BB4-S	W4-C	Thai Black	Williams Hybrid	0.43704
Weighted UniFrac	BB4-S	W2-C	Thai Black	Williams Hybrid	0.404278
Weighted UniFrac	BB4-S	W1-S	Thai Black	Williams Hybrid	0.357825
Weighted UniFrac	BB4-S	W2-S	Thai Black	Williams Hybrid	0.59008
Weighted UniFrac	BB3-S	W3-C	Thai Black	Williams Hybrid	0.240182
Weighted UniFrac	BB3-S	W4-S	Thai Black	Williams Hybrid	0.801624
Weighted UniFrac	BB3-S	W1-C	Thai Black	Williams Hybrid	0.410006
Weighted UniFrac	BB3-S	W4-C	Thai Black	Williams Hybrid	0.468794
Weighted UniFrac	BB3-S	W2-C	Thai Black	Williams Hybrid	0.505677
Weighted UniFrac	BB3-S	W1-S	Thai Black	Williams Hybrid	0.387497
Weighted UniFrac	BB3-S	W2-S	Thai Black	Williams Hybrid	0.690432
Weighted UniFrac	D1-S	D1-C	Dwarf Cavendish	Dwarf Cavendish	0.408285
Weighted UniFrac	D2-C	D1-C	Dwarf Cavendish	Dwarf Cavendish	0.0634906
Weighted UniFrac	D2-C	D1-S	Dwarf Cavendish	Dwarf Cavendish	0.438111
Weighted UniFrac	D2-S	D1-C	Dwarf Cavendish	Dwarf Cavendish	0.0365148
Weighted UniFrac	D2-S	D1-S	Dwarf Cavendish	Dwarf Cavendish	0.403904
Weighted UniFrac	D2-S	D2-C	Dwarf Cavendish	Dwarf Cavendish	0.0468314
Weighted UniFrac	D3-C	D1-C	Dwarf Cavendish	Dwarf Cavendish	0.428554
Weighted UniFrac	D3-C	D1-S	Dwarf Cavendish	Dwarf Cavendish	0.250627
Weighted UniFrac	D3-C	D2-C	Dwarf Cavendish	Dwarf Cavendish	0.468804
Weighted UniFrac	D3-C	D2-S	Dwarf Cavendish	Dwarf Cavendish	0.426741
Weighted UniFrac	D3-S	D1-C	Dwarf Cavendish	Dwarf Cavendish	0.268787
Weighted UniFrac	D3-S	D1-S	Dwarf Cavendish	Dwarf Cavendish	0.252245
Weighted UniFrac	D3-S	D2-C	Dwarf Cavendish	Dwarf Cavendish	0.300544
Weighted UniFrac	D3-S	D2-S	Dwarf Cavendish	Dwarf Cavendish	0.268663
Weighted UniFrac	D3-S	D3-C	Dwarf Cavendish	Dwarf Cavendish	0.277644
Weighted UniFrac	D4-S	D1-C	Dwarf Cavendish	Dwarf Cavendish	0.379196
Weighted UniFrac	D4-S	D1-S	Dwarf Cavendish	Dwarf Cavendish	0.135038
Weighted UniFrac	D4-S	D2-C	Dwarf Cavendish	Dwarf Cavendish	0.409191
Weighted UniFrac	D4-S	D2-S	Dwarf Cavendish	Dwarf Cavendish	0.379745
Weighted UniFrac	D4-S	D3-C	Dwarf Cavendish	Dwarf Cavendish	0.252456
Weighted UniFrac	D4-S	D3-S	Dwarf Cavendish	Dwarf Cavendish	0.148967
Weighted UniFrac	D1-C	BB1-C	Dwarf Cavendish	Thai Black	0.0577503
Weighted UniFrac	D1-C	BB1-S	Dwarf Cavendish	Thai Black	0.179308
Weighted UniFrac	D1-C	BB2-C	Dwarf Cavendish	Thai Black	0.235484
Weighted UniFrac	D1-C	BB2-S	Dwarf Cavendish	Thai Black	0.207869
Weighted UniFrac	D1-C	BB3-C	Dwarf Cavendish	Thai Black	0.11288
Weighted UniFrac	D1-C	BB4-C	Dwarf Cavendish	Thai Black	0.267813
Weighted UniFrac	D1-C	BB4-S	Dwarf Cavendish	Thai Black	0.109525
Weighted UniFrac	D1-C	BB3-S	Dwarf Cavendish	Thai Black	0.0723481
Weighted UniFrac	D1-S	BB1-C	Dwarf Cavendish	Thai Black	0.443772
Weighted UniFrac	D1-S	BB1-S	Dwarf Cavendish	Thai Black	0.446947
Weighted UniFrac	D1-S	BB2-C	Dwarf Cavendish	Thai Black	0.304286
Weighted UniFrac	D1-S	BB2-S	Dwarf Cavendish	Thai Black	0.306896
Weighted UniFrac	D1-S	BB3-C	Dwarf Cavendish	Thai Black	0.464315
Weighted UniFrac	D1-S	BB4-C	Dwarf Cavendish	Thai Black	0.168033
Weighted UniFrac	D1-S	BB4-S	Dwarf Cavendish	Thai Black	0.340042
Weighted UniFrac	D1-S	BB3-S	Dwarf Cavendish	Thai Black	0.442731
Weighted UniFrac	D2-C	BB1-C	Dwarf Cavendish	Thai Black	0.062319
Weighted UniFrac	D2-C	BB1-S	Dwarf Cavendish	Thai Black	0.210654
Weighted UniFrac	D2-C	BB2-C	Dwarf Cavendish	Thai Black	0.284418
Weighted UniFrac	D2-C	BB2-S	Dwarf Cavendish	Thai Black	0.243874
Weighted UniFrac	D2-C	BB3-C	Dwarf Cavendish	Thai Black	0.153729
Weighted UniFrac	D2-C	BB4-C	Dwarf Cavendish	Thai Black	0.296716
Weighted UniFrac	D2-C	BB4-S	Dwarf Cavendish	Thai Black	0.13979
Weighted UniFrac	D2-C	BB3-S	Dwarf Cavendish	Thai Black	0.0616474
Weighted UniFrac	D2-S	BB1-C	Dwarf Cavendish	Thai Black	0.0583339
Weighted UniFrac	D2-S	BB1-S	Dwarf Cavendish	Thai Black	0.173219
Weighted UniFrac	D2-S	BB2-C	Dwarf Cavendish	Thai Black	0.240962
Weighted UniFrac	D2-S	BB2-S	Dwarf Cavendish	Thai Black	0.202163
Weighted UniFrac	D2-S	BB3-C	Dwarf Cavendish	Thai Black	0.126137
Weighted UniFrac	D2-S	BB4-C	Dwarf Cavendish	Thai Black	0.266449
Weighted UniFrac	D2-S	BB4-S	Dwarf Cavendish	Thai Black	0.108946
Weighted UniFrac	D2-S	BB3-S	Dwarf Cavendish	Thai Black	0.0518999
Weighted UniFrac	D3-C	BB1-C	Dwarf Cavendish	Thai Black	0.453204
Weighted UniFrac	D3-C	BB1-S	Dwarf Cavendish	Thai Black	0.428126
Weighted UniFrac	D3-C	BB2-C	Dwarf Cavendish	Thai Black	0.25703
Weighted UniFrac	D3-C	BB2-S	Dwarf Cavendish	Thai Black	0.293893
Weighted UniFrac	D3-C	BB3-C	Dwarf Cavendish	Thai Black	0.477509
Weighted UniFrac	D3-C	BB4-C	Dwarf Cavendish	Thai Black	0.241338
Weighted UniFrac	D3-C	BB4-S	Dwarf Cavendish	Thai Black	0.350171
Weighted UniFrac	D3-C	BB3-S	Dwarf Cavendish	Thai Black	0.457984
Weighted UniFrac	D3-S	BB1-C	Dwarf Cavendish	Thai Black	0.292826
Weighted UniFrac	D3-S	BB1-S	Dwarf Cavendish	Thai Black	0.239382
Weighted UniFrac	D3-S	BB2-C	Dwarf Cavendish	Thai Black	0.151112
Weighted UniFrac	D3-S	BB2-S	Dwarf Cavendish	Thai Black	0.122329
Weighted UniFrac	D3-S	BB3-C	Dwarf Cavendish	Thai Black	0.259599
Weighted UniFrac	D3-S	BB4-C	Dwarf Cavendish	Thai Black	0.106927
Weighted UniFrac	D3-S	BB4-S	Dwarf Cavendish	Thai Black	0.193312
Weighted UniFrac	D3-S	BB3-S	Dwarf Cavendish	Thai Black	0.264963
Weighted UniFrac	D4-S	BB1-C	Dwarf Cavendish	Thai Black	0.404471
Weighted UniFrac	D4-S	BB1-S	Dwarf Cavendish	Thai Black	0.348813
Weighted UniFrac	D4-S	BB2-C	Dwarf Cavendish	Thai Black	0.24415
Weighted UniFrac	D4-S	BB2-S	Dwarf Cavendish	Thai Black	0.229957
Weighted UniFrac	D4-S	BB3-C	Dwarf Cavendish	Thai Black	0.363836
Weighted UniFrac	D4-S	BB4-C	Dwarf Cavendish	Thai Black	0.136516
Weighted UniFrac	D4-S	BB4-S	Dwarf Cavendish	Thai Black	0.305842
Weighted UniFrac	D4-S	BB3-S	Dwarf Cavendish	Thai Black	0.375895
Weighted UniFrac	D1-C	F1-C	Dwarf Cavendish	FHIA-25	0.241221
Weighted UniFrac	D1-C	F1-S	Dwarf Cavendish	FHIA-25	0.192737
Weighted UniFrac	D1-C	F2-C	Dwarf Cavendish	FHIA-25	0.196959
Weighted UniFrac	D1-C	F2-S	Dwarf Cavendish	FHIA-25	0.207444
Weighted UniFrac	D1-C	F3-C	Dwarf Cavendish	FHIA-25	0.197347
Weighted UniFrac	D1-S	F1-C	Dwarf Cavendish	FHIA-25	0.283477
Weighted UniFrac	D1-S	F1-S	Dwarf Cavendish	FHIA-25	0.380528
Weighted UniFrac	D1-S	F2-C	Dwarf Cavendish	FHIA-25	0.326467
Weighted UniFrac	D1-S	F2-S	Dwarf Cavendish	FHIA-25	0.29219
Weighted UniFrac	D1-S	F3-C	Dwarf Cavendish	FHIA-25	0.316568
Weighted UniFrac	D2-C	F1-C	Dwarf Cavendish	FHIA-25	0.290715
Weighted UniFrac	D2-C	F1-S	Dwarf Cavendish	FHIA-25	0.226794
Weighted UniFrac	D2-C	F2-C	Dwarf Cavendish	FHIA-25	0.245405
Weighted UniFrac	D2-C	F2-S	Dwarf Cavendish	FHIA-25	0.245552
Weighted UniFrac	D2-C	F3-C	Dwarf Cavendish	FHIA-25	0.229175
Weighted UniFrac	D2-S	F1-C	Dwarf Cavendish	FHIA-25	0.247835
Weighted UniFrac	D2-S	F1-S	Dwarf Cavendish	FHIA-25	0.185169
Weighted UniFrac	D2-S	F2-C	Dwarf Cavendish	FHIA-25	0.201997
Weighted UniFrac	D2-S	F2-S	Dwarf Cavendish	FHIA-25	0.202024
Weighted UniFrac	D2-S	F3-C	Dwarf Cavendish	FHIA-25	0.190934
Weighted UniFrac	D3-C	F1-C	Dwarf Cavendish	FHIA-25	0.228889
Weighted UniFrac	D3-C	F1-S	Dwarf Cavendish	FHIA-25	0.333598
Weighted UniFrac	D3-C	F2-C	Dwarf Cavendish	FHIA-25	0.279591
Weighted UniFrac	D3-C	F2-S	Dwarf Cavendish	FHIA-25	0.260762
Weighted UniFrac	D3-C	F3-C	Dwarf Cavendish	FHIA-25	0.295531
Weighted UniFrac	D3-S	F1-C	Dwarf Cavendish	FHIA-25	0.175588
Weighted UniFrac	D3-S	F1-S	Dwarf Cavendish	FHIA-25	0.250332
Weighted UniFrac	D3-S	F2-C	Dwarf Cavendish	FHIA-25	0.204796
Weighted UniFrac	D3-S	F2-S	Dwarf Cavendish	FHIA-25	0.164649
Weighted UniFrac	D3-S	F3-C	Dwarf Cavendish	FHIA-25	0.153717
Weighted UniFrac	D4-S	F1-C	Dwarf Cavendish	FHIA-25	0.268297
Weighted UniFrac	D4-S	F1-S	Dwarf Cavendish	FHIA-25	0.355703
Weighted UniFrac	D4-S	F2-C	Dwarf Cavendish	FHIA-25	0.301011
Weighted UniFrac	D4-S	F2-S	Dwarf Cavendish	FHIA-25	0.266423
Weighted UniFrac	D4-S	F3-C	Dwarf Cavendish	FHIA-25	0.269857
Weighted UniFrac	D1-C	B1-S	Dwarf Cavendish	Musa balbisiana	0.0935745
Weighted UniFrac	D1-C	B1-C	Dwarf Cavendish	Musa balbisiana	0.273338
Weighted UniFrac	D1-C	B2-S	Dwarf Cavendish	Musa balbisiana	0.122779
Weighted UniFrac	D1-C	B2-C	Dwarf Cavendish	Musa balbisiana	0.291932
Weighted UniFrac	D1-C	B3-C	Dwarf Cavendish	Musa balbisiana	0.133959
Weighted UniFrac	D1-C	B3-S	Dwarf Cavendish	Musa balbisiana	0.122466
Weighted UniFrac	D1-C	B4-C	Dwarf Cavendish	Musa balbisiana	0.063242
Weighted UniFrac	D1-C	B4-S	Dwarf Cavendish	Musa balbisiana	0.0621927
Weighted UniFrac	D1-S	B1-S	Dwarf Cavendish	Musa balbisiana	0.411343
Weighted UniFrac	D1-S	B1-C	Dwarf Cavendish	Musa balbisiana	0.461519
Weighted UniFrac	D1-S	B2-S	Dwarf Cavendish	Musa balbisiana	0.363967
Weighted UniFrac	D1-S	B2-C	Dwarf Cavendish	Musa balbisiana	0.434458
Weighted UniFrac	D1-S	B3-C	Dwarf Cavendish	Musa balbisiana	0.309687
Weighted UniFrac	D1-S	B3-S	Dwarf Cavendish	Musa balbisiana	0.370114
Weighted UniFrac	D1-S	B4-C	Dwarf Cavendish	Musa balbisiana	0.445084
Weighted UniFrac	D1-S	B4-S	Dwarf Cavendish	Musa balbisiana	0.433238
Weighted UniFrac	D2-C	B1-S	Dwarf Cavendish	Musa balbisiana	0.137639
Weighted UniFrac	D2-C	B1-C	Dwarf Cavendish	Musa balbisiana	0.315217
Weighted UniFrac	D2-C	B2-S	Dwarf Cavendish	Musa balbisiana	0.172077
Weighted UniFrac	D2-C	B2-C	Dwarf Cavendish	Musa balbisiana	0.333243
Weighted UniFrac	D2-C	B3-C	Dwarf Cavendish	Musa balbisiana	0.182969
Weighted UniFrac	D2-C	B3-S	Dwarf Cavendish	Musa balbisiana	0.161677
Weighted UniFrac	D2-C	B4-C	Dwarf Cavendish	Musa balbisiana	0.036346
Weighted UniFrac	D2-C	B4-S	Dwarf Cavendish	Musa balbisiana	0.01878
Weighted UniFrac	D2-S	B1-S	Dwarf Cavendish	Musa balbisiana	0.104242
Weighted UniFrac	D2-S	B1-C	Dwarf Cavendish	Musa balbisiana	0.287802
Weighted UniFrac	D2-S	B2-S	Dwarf Cavendish	Musa balbisiana	0.130583
Weighted UniFrac	D2-S	B2-C	Dwarf Cavendish	Musa balbisiana	0.307436
Weighted UniFrac	D2-S	B3-C	Dwarf Cavendish	Musa balbisiana	0.144192
Weighted UniFrac	D2-S	B3-S	Dwarf Cavendish	Musa balbisiana	0.12538
Weighted UniFrac	D2-S	B4-C	Dwarf Cavendish	Musa balbisiana	0.049896
Weighted UniFrac	D2-S	B4-S	Dwarf Cavendish	Musa balbisiana	0.0422556
Weighted UniFrac	D3-C	B1-S	Dwarf Cavendish	Musa balbisiana	0.392284
Weighted UniFrac	D3-C	B1-C	Dwarf Cavendish	Musa balbisiana	0.396121
Weighted UniFrac	D3-C	B2-S	Dwarf Cavendish	Musa balbisiana	0.356003
Weighted UniFrac	D3-C	B2-C	Dwarf Cavendish	Musa balbisiana	0.387732
Weighted UniFrac	D3-C	B3-C	Dwarf Cavendish	Musa balbisiana	0.315775
Weighted UniFrac	D3-C	B3-S	Dwarf Cavendish	Musa balbisiana	0.381926
Weighted UniFrac	D3-C	B4-C	Dwarf Cavendish	Musa balbisiana	0.465463
Weighted UniFrac	D3-C	B4-S	Dwarf Cavendish	Musa balbisiana	0.461325
Weighted UniFrac	D3-S	B1-S	Dwarf Cavendish	Musa balbisiana	0.270946
Weighted UniFrac	D3-S	B1-C	Dwarf Cavendish	Musa balbisiana	0.352935
Weighted UniFrac	D3-S	B2-S	Dwarf Cavendish	Musa balbisiana	0.224477
Weighted UniFrac	D3-S	B2-C	Dwarf Cavendish	Musa balbisiana	0.326612
Weighted UniFrac	D3-S	B3-C	Dwarf Cavendish	Musa balbisiana	0.163455
Weighted UniFrac	D3-S	B3-S	Dwarf Cavendish	Musa balbisiana	0.2126
Weighted UniFrac	D3-S	B4-C	Dwarf Cavendish	Musa balbisiana	0.296142
Weighted UniFrac	D3-S	B4-S	Dwarf Cavendish	Musa balbisiana	0.294937
Weighted UniFrac	D4-S	B1-S	Dwarf Cavendish	Musa balbisiana	0.386343
Weighted UniFrac	D4-S	B1-C	Dwarf Cavendish	Musa balbisiana	0.446918
Weighted UniFrac	D4-S	B2-S	Dwarf Cavendish	Musa balbisiana	0.338475
Weighted UniFrac	D4-S	B2-C	Dwarf Cavendish	Musa balbisiana	0.419587
Weighted UniFrac	D4-S	B3-C	Dwarf Cavendish	Musa balbisiana	0.278443
Weighted UniFrac	D4-S	B3-S	Dwarf Cavendish	Musa balbisiana	0.326369
Weighted UniFrac	D4-S	B4-C	Dwarf Cavendish	Musa balbisiana	0.407253
Weighted UniFrac	D4-S	B4-S	Dwarf Cavendish	Musa balbisiana	0.406622
Weighted UniFrac	D1-C	T1-C	Dwarf Cavendish	Musa textilis	0.136037
Weighted UniFrac	D1-C	T1-S	Dwarf Cavendish	Musa textilis	0.314668
Weighted UniFrac	D1-S	T1-C	Dwarf Cavendish	Musa textilis	0.399101
Weighted UniFrac	D1-S	T1-S	Dwarf Cavendish	Musa textilis	0.362151
Weighted UniFrac	D2-C	T1-C	Dwarf Cavendish	Musa textilis	0.1745
Weighted UniFrac	D2-C	T1-S	Dwarf Cavendish	Musa textilis	0.35381
Weighted UniFrac	D2-S	T1-C	Dwarf Cavendish	Musa textilis	0.137075
Weighted UniFrac	D2-S	T1-S	Dwarf Cavendish	Musa textilis	0.312453
Weighted UniFrac	D3-C	T1-C	Dwarf Cavendish	Musa textilis	0.353971
Weighted UniFrac	D3-C	T1-S	Dwarf Cavendish	Musa textilis	0.302708
Weighted UniFrac	D3-S	T1-C	Dwarf Cavendish	Musa textilis	0.262029
Weighted UniFrac	D3-S	T1-S	Dwarf Cavendish	Musa textilis	0.274152
Weighted UniFrac	D4-S	T1-C	Dwarf Cavendish	Musa textilis	0.373365
Weighted UniFrac	D4-S	T1-S	Dwarf Cavendish	Musa textilis	0.348185
Weighted UniFrac	D1-C	W3-C	Dwarf Cavendish	Williams Hybrid	0.239434
Weighted UniFrac	D1-C	W4-S	Dwarf Cavendish	Williams Hybrid	0.781667
Weighted UniFrac	D1-C	W1-C	Dwarf Cavendish	Williams Hybrid	0.379913
Weighted UniFrac	D1-C	W4-C	Dwarf Cavendish	Williams Hybrid	0.435601
Weighted UniFrac	D1-C	W2-C	Dwarf Cavendish	Williams Hybrid	0.480428
Weighted UniFrac	D1-C	W1-S	Dwarf Cavendish	Williams Hybrid	0.366345
Weighted UniFrac	D1-C	W2-S	Dwarf Cavendish	Williams Hybrid	0.65942
Weighted UniFrac	D1-S	W3-C	Dwarf Cavendish	Williams Hybrid	0.375923
Weighted UniFrac	D1-S	W4-S	Dwarf Cavendish	Williams Hybrid	0.377781
Weighted UniFrac	D1-S	W1-C	Dwarf Cavendish	Williams Hybrid	0.180214
Weighted UniFrac	D1-S	W4-C	Dwarf Cavendish	Williams Hybrid	0.440918
Weighted UniFrac	D1-S	W2-C	Dwarf Cavendish	Williams Hybrid	0.233147
Weighted UniFrac	D1-S	W1-S	Dwarf Cavendish	Williams Hybrid	0.524946
Weighted UniFrac	D1-S	W2-S	Dwarf Cavendish	Williams Hybrid	0.257018
Weighted UniFrac	D2-C	W3-C	Dwarf Cavendish	Williams Hybrid	0.291207
Weighted UniFrac	D2-C	W4-S	Dwarf Cavendish	Williams Hybrid	0.812367
Weighted UniFrac	D2-C	W1-C	Dwarf Cavendish	Williams Hybrid	0.419182
Weighted UniFrac	D2-C	W4-C	Dwarf Cavendish	Williams Hybrid	0.479504
Weighted UniFrac	D2-C	W2-C	Dwarf Cavendish	Williams Hybrid	0.519528
Weighted UniFrac	D2-C	W1-S	Dwarf Cavendish	Williams Hybrid	0.395479
Weighted UniFrac	D2-C	W2-S	Dwarf Cavendish	Williams Hybrid	0.687709
Weighted UniFrac	D2-S	W3-C	Dwarf Cavendish	Williams Hybrid	0.248199
Weighted UniFrac	D2-S	W4-S	Dwarf Cavendish	Williams Hybrid	0.772406
Weighted UniFrac	D2-S	W1-C	Dwarf Cavendish	Williams Hybrid	0.37667
Weighted UniFrac	D2-S	W4-C	Dwarf Cavendish	Williams Hybrid	0.447748
Weighted UniFrac	D2-S	W2-C	Dwarf Cavendish	Williams Hybrid	0.477636
Weighted UniFrac	D2-S	W1-S	Dwarf Cavendish	Williams Hybrid	0.370979
Weighted UniFrac	D2-S	W2-S	Dwarf Cavendish	Williams Hybrid	0.657964
Weighted UniFrac	D3-C	W3-C	Dwarf Cavendish	Williams Hybrid	0.340737
Weighted UniFrac	D3-C	W4-S	Dwarf Cavendish	Williams Hybrid	0.523965
Weighted UniFrac	D3-C	W1-C	Dwarf Cavendish	Williams Hybrid	0.161652
Weighted UniFrac	D3-C	W4-C	Dwarf Cavendish	Williams Hybrid	0.325904
Weighted UniFrac	D3-C	W2-C	Dwarf Cavendish	Williams Hybrid	0.181017
Weighted UniFrac	D3-C	W1-S	Dwarf Cavendish	Williams Hybrid	0.398579
Weighted UniFrac	D3-C	W2-S	Dwarf Cavendish	Williams Hybrid	0.464876
Weighted UniFrac	D3-S	W3-C	Dwarf Cavendish	Williams Hybrid	0.202512
Weighted UniFrac	D3-S	W4-S	Dwarf Cavendish	Williams Hybrid	0.617896
Weighted UniFrac	D3-S	W1-C	Dwarf Cavendish	Williams Hybrid	0.223012
Weighted UniFrac	D3-S	W4-C	Dwarf Cavendish	Williams Hybrid	0.431745
Weighted UniFrac	D3-S	W2-C	Dwarf Cavendish	Williams Hybrid	0.314447
Weighted UniFrac	D3-S	W1-S	Dwarf Cavendish	Williams Hybrid	0.418018
Weighted UniFrac	D3-S	W2-S	Dwarf Cavendish	Williams Hybrid	0.495467
Weighted UniFrac	D4-S	W3-C	Dwarf Cavendish	Williams Hybrid	0.29409
Weighted UniFrac	D4-S	W4-S	Dwarf Cavendish	Williams Hybrid	0.504641
Weighted UniFrac	D4-S	W1-C	Dwarf Cavendish	Williams Hybrid	0.163562
Weighted UniFrac	D4-S	W4-C	Dwarf Cavendish	Williams Hybrid	0.428277
Weighted UniFrac	D4-S	W2-C	Dwarf Cavendish	Williams Hybrid	0.240438
Weighted UniFrac	D4-S	W1-S	Dwarf Cavendish	Williams Hybrid	0.510876
Weighted UniFrac	D4-S	W2-S	Dwarf Cavendish	Williams Hybrid	0.375956
Weighted UniFrac	F1-S	F1-C	FHIA-25	FHIA-25	0.147056
Weighted UniFrac	F2-C	F1-C	FHIA-25	FHIA-25	0.0757269
Weighted UniFrac	F2-C	F1-S	FHIA-25	FHIA-25	0.110791
Weighted UniFrac	F2-S	F1-C	FHIA-25	FHIA-25	0.0663717
Weighted UniFrac	F2-S	F1-S	FHIA-25	FHIA-25	0.110415
Weighted UniFrac	F2-S	F2-C	FHIA-25	FHIA-25	0.0653148
Weighted UniFrac	F3-C	F1-C	FHIA-25	FHIA-25	0.145756
Weighted UniFrac	F3-C	F1-S	FHIA-25	FHIA-25	0.165138
Weighted UniFrac	F3-C	F2-C	FHIA-25	FHIA-25	0.129337
Weighted UniFrac	F3-C	F2-S	FHIA-25	FHIA-25	0.110754
Weighted UniFrac	F1-C	BB1-C	FHIA-25	Thai Black	0.265772
Weighted UniFrac	F1-C	BB1-S	FHIA-25	Thai Black	0.252125
Weighted UniFrac	F1-C	BB2-C	FHIA-25	Thai Black	0.070131
Weighted UniFrac	F1-C	BB2-S	FHIA-25	Thai Black	0.118145
Weighted UniFrac	F1-C	BB3-C	FHIA-25	Thai Black	0.293245
Weighted UniFrac	F1-C	BB4-C	FHIA-25	Thai Black	0.172289
Weighted UniFrac	F1-C	BB4-S	FHIA-25	Thai Black	0.186264
Weighted UniFrac	F1-C	BB3-S	FHIA-25	Thai Black	0.28072
Weighted UniFrac	F1-S	BB1-C	FHIA-25	Thai Black	0.217812
Weighted UniFrac	F1-S	BB1-S	FHIA-25	Thai Black	0.189799
Weighted UniFrac	F1-S	BB2-C	FHIA-25	Thai Black	0.154231
Weighted UniFrac	F1-S	BB2-S	FHIA-25	Thai Black	0.156565
Weighted UniFrac	F1-S	BB3-C	FHIA-25	Thai Black	0.244173
Weighted UniFrac	F1-S	BB4-C	FHIA-25	Thai Black	0.248253
Weighted UniFrac	F1-S	BB4-S	FHIA-25	Thai Black	0.163018
Weighted UniFrac	F1-S	BB3-S	FHIA-25	Thai Black	0.216244
Weighted UniFrac	F2-C	BB1-C	FHIA-25	Thai Black	0.222176
Weighted UniFrac	F2-C	BB1-S	FHIA-25	Thai Black	0.207173
Weighted UniFrac	F2-C	BB2-C	FHIA-25	Thai Black	0.0931452
Weighted UniFrac	F2-C	BB2-S	FHIA-25	Thai Black	0.106814
Weighted UniFrac	F2-C	BB3-C	FHIA-25	Thai Black	0.2469
Weighted UniFrac	F2-C	BB4-C	FHIA-25	Thai Black	0.202863
Weighted UniFrac	F2-C	BB4-S	FHIA-25	Thai Black	0.149567
Weighted UniFrac	F2-C	BB3-S	FHIA-25	Thai Black	0.235914
Weighted UniFrac	F2-S	BB1-C	FHIA-25	Thai Black	0.231623
Weighted UniFrac	F2-S	BB1-S	FHIA-25	Thai Black	0.215324
Weighted UniFrac	F2-S	BB2-C	FHIA-25	Thai Black	0.0721398
Weighted UniFrac	F2-S	BB2-S	FHIA-25	Thai Black	0.0846717
Weighted UniFrac	F2-S	BB3-C	FHIA-25	Thai Black	0.258445
Weighted UniFrac	F2-S	BB4-C	FHIA-25	Thai Black	0.160712
Weighted UniFrac	F2-S	BB4-S	FHIA-25	Thai Black	0.147602
Weighted UniFrac	F2-S	BB3-S	FHIA-25	Thai Black	0.237018
Weighted UniFrac	F3-C	BB1-C	FHIA-25	Thai Black	0.215901
Weighted UniFrac	F3-C	BB1-S	FHIA-25	Thai Black	0.19376
Weighted UniFrac	F3-C	BB2-C	FHIA-25	Thai Black	0.123265
Weighted UniFrac	F3-C	BB2-S	FHIA-25	Thai Black	0.078009
Weighted UniFrac	F3-C	BB3-C	FHIA-25	Thai Black	0.227026
Weighted UniFrac	F3-C	BB4-C	FHIA-25	Thai Black	0.175422
Weighted UniFrac	F3-C	BB4-S	FHIA-25	Thai Black	0.100318
Weighted UniFrac	F3-C	BB3-S	FHIA-25	Thai Black	0.20261
Weighted UniFrac	F1-C	D1-C	FHIA-25	Dwarf Cavendish	0.241221
Weighted UniFrac	F1-C	D1-S	FHIA-25	Dwarf Cavendish	0.283477
Weighted UniFrac	F1-C	D2-C	FHIA-25	Dwarf Cavendish	0.290715
Weighted UniFrac	F1-C	D2-S	FHIA-25	Dwarf Cavendish	0.247835
Weighted UniFrac	F1-C	D3-C	FHIA-25	Dwarf Cavendish	0.228889
Weighted UniFrac	F1-C	D3-S	FHIA-25	Dwarf Cavendish	0.175588
Weighted UniFrac	F1-C	D4-S	FHIA-25	Dwarf Cavendish	0.268297
Weighted UniFrac	F1-S	D1-C	FHIA-25	Dwarf Cavendish	0.192737
Weighted UniFrac	F1-S	D1-S	FHIA-25	Dwarf Cavendish	0.380528
Weighted UniFrac	F1-S	D2-C	FHIA-25	Dwarf Cavendish	0.226794
Weighted UniFrac	F1-S	D2-S	FHIA-25	Dwarf Cavendish	0.185169
Weighted UniFrac	F1-S	D3-C	FHIA-25	Dwarf Cavendish	0.333598
Weighted UniFrac	F1-S	D3-S	FHIA-25	Dwarf Cavendish	0.250332
Weighted UniFrac	F1-S	D4-S	FHIA-25	Dwarf Cavendish	0.355703
Weighted UniFrac	F2-C	D1-C	FHIA-25	Dwarf Cavendish	0.196959
Weighted UniFrac	F2-C	D1-S	FHIA-25	Dwarf Cavendish	0.326467
Weighted UniFrac	F2-C	D2-C	FHIA-25	Dwarf Cavendish	0.245405
Weighted UniFrac	F2-C	D2-S	FHIA-25	Dwarf Cavendish	0.201997
Weighted UniFrac	F2-C	D3-C	FHIA-25	Dwarf Cavendish	0.279591
Weighted UniFrac	F2-C	D3-S	FHIA-25	Dwarf Cavendish	0.204796
Weighted UniFrac	F2-C	D4-S	FHIA-25	Dwarf Cavendish	0.301011
Weighted UniFrac	F2-S	D1-C	FHIA-25	Dwarf Cavendish	0.207444
Weighted UniFrac	F2-S	D1-S	FHIA-25	Dwarf Cavendish	0.29219
Weighted UniFrac	F2-S	D2-C	FHIA-25	Dwarf Cavendish	0.245552
Weighted UniFrac	F2-S	D2-S	FHIA-25	Dwarf Cavendish	0.202024
Weighted UniFrac	F2-S	D3-C	FHIA-25	Dwarf Cavendish	0.260762
Weighted UniFrac	F2-S	D3-S	FHIA-25	Dwarf Cavendish	0.164649
Weighted UniFrac	F2-S	D4-S	FHIA-25	Dwarf Cavendish	0.266423
Weighted UniFrac	F3-C	D1-C	FHIA-25	Dwarf Cavendish	0.197347
Weighted UniFrac	F3-C	D1-S	FHIA-25	Dwarf Cavendish	0.316568
Weighted UniFrac	F3-C	D2-C	FHIA-25	Dwarf Cavendish	0.229175
Weighted UniFrac	F3-C	D2-S	FHIA-25	Dwarf Cavendish	0.190934
Weighted UniFrac	F3-C	D3-C	FHIA-25	Dwarf Cavendish	0.295531
Weighted UniFrac	F3-C	D3-S	FHIA-25	Dwarf Cavendish	0.153717
Weighted UniFrac	F3-C	D4-S	FHIA-25	Dwarf Cavendish	0.269857
Weighted UniFrac	F1-C	B1-S	FHIA-25	Musa balbisiana	0.203707
Weighted UniFrac	F1-C	B1-C	FHIA-25	Musa balbisiana	0.234844
Weighted UniFrac	F1-C	B2-S	FHIA-25	Musa balbisiana	0.164513
Weighted UniFrac	F1-C	B2-C	FHIA-25	Musa balbisiana	0.228514
Weighted UniFrac	F1-C	B3-C	FHIA-25	Musa balbisiana	0.133879
Weighted UniFrac	F1-C	B3-S	FHIA-25	Musa balbisiana	0.209998
Weighted UniFrac	F1-C	B4-C	FHIA-25	Musa balbisiana	0.287411
Weighted UniFrac	F1-C	B4-S	FHIA-25	Musa balbisiana	0.283905
Weighted UniFrac	F1-S	B1-S	FHIA-25	Musa balbisiana	0.154906
Weighted UniFrac	F1-S	B1-C	FHIA-25	Musa balbisiana	0.230635
Weighted UniFrac	F1-S	B2-S	FHIA-25	Musa balbisiana	0.124217
Weighted UniFrac	F1-S	B2-C	FHIA-25	Musa balbisiana	0.272966
Weighted UniFrac	F1-S	B3-C	FHIA-25	Musa balbisiana	0.138774
Weighted UniFrac	F1-S	B3-S	FHIA-25	Musa balbisiana	0.179782
Weighted UniFrac	F1-S	B4-C	FHIA-25	Musa balbisiana	0.231075
Weighted UniFrac	F1-S	B4-S	FHIA-25	Musa balbisiana	0.219873
Weighted UniFrac	F2-C	B1-S	FHIA-25	Musa balbisiana	0.156113
Weighted UniFrac	F2-C	B1-C	FHIA-25	Musa balbisiana	0.206932
Weighted UniFrac	F2-C	B2-S	FHIA-25	Musa balbisiana	0.115517
Weighted UniFrac	F2-C	B2-C	FHIA-25	Musa balbisiana	0.226183
Weighted UniFrac	F2-C	B3-C	FHIA-25	Musa balbisiana	0.110827
Weighted UniFrac	F2-C	B3-S	FHIA-25	Musa balbisiana	0.168708
Weighted UniFrac	F2-C	B4-C	FHIA-25	Musa balbisiana	0.241629
Weighted UniFrac	F2-C	B4-S	FHIA-25	Musa balbisiana	0.239086
Weighted UniFrac	F2-S	B1-S	FHIA-25	Musa balbisiana	0.175284
Weighted UniFrac	F2-S	B1-C	FHIA-25	Musa balbisiana	0.232126
Weighted UniFrac	F2-S	B2-S	FHIA-25	Musa balbisiana	0.136798
Weighted UniFrac	F2-S	B2-C	FHIA-25	Musa balbisiana	0.232905
Weighted UniFrac	F2-S	B3-C	FHIA-25	Musa balbisiana	0.105573
Weighted UniFrac	F2-S	B3-S	FHIA-25	Musa balbisiana	0.171317
Weighted UniFrac	F2-S	B4-C	FHIA-25	Musa balbisiana	0.245026
Weighted UniFrac	F2-S	B4-S	FHIA-25	Musa balbisiana	0.240905
Weighted UniFrac	F3-C	B1-S	FHIA-25	Musa balbisiana	0.184853
Weighted UniFrac	F3-C	B1-C	FHIA-25	Musa balbisiana	0.268213
Weighted UniFrac	F3-C	B2-S	FHIA-25	Musa balbisiana	0.138854
Weighted UniFrac	F3-C	B2-C	FHIA-25	Musa balbisiana	0.286931
Weighted UniFrac	F3-C	B3-C	FHIA-25	Musa balbisiana	0.0832917
Weighted UniFrac	F3-C	B3-S	FHIA-25	Musa balbisiana	0.145146
Weighted UniFrac	F3-C	B4-C	FHIA-25	Musa balbisiana	0.229179
Weighted UniFrac	F3-C	B4-S	FHIA-25	Musa balbisiana	0.221493
Weighted UniFrac	F1-C	T1-C	FHIA-25	Musa textilis	0.166064
Weighted UniFrac	F1-C	T1-S	FHIA-25	Musa textilis	0.158409
Weighted UniFrac	F1-S	T1-C	FHIA-25	Musa textilis	0.103903
Weighted UniFrac	F1-S	T1-S	FHIA-25	Musa textilis	0.171582
Weighted UniFrac	F2-C	T1-C	FHIA-25	Musa textilis	0.123313
Weighted UniFrac	F2-C	T1-S	FHIA-25	Musa textilis	0.173614
Weighted UniFrac	F2-S	T1-C	FHIA-25	Musa textilis	0.136727
Weighted UniFrac	F2-S	T1-S	FHIA-25	Musa textilis	0.170038
Weighted UniFrac	F3-C	T1-C	FHIA-25	Musa textilis	0.169224
Weighted UniFrac	F3-C	T1-S	FHIA-25	Musa textilis	0.259727
Weighted UniFrac	F1-C	W3-C	FHIA-25	Williams Hybrid	0.146934
Weighted UniFrac	F1-C	W4-S	FHIA-25	Williams Hybrid	0.61089
Weighted UniFrac	F1-C	W1-C	FHIA-25	Williams Hybrid	0.206856
Weighted UniFrac	F1-C	W4-C	FHIA-25	Williams Hybrid	0.301642
Weighted UniFrac	F1-C	W2-C	FHIA-25	Williams Hybrid	0.290971
Weighted UniFrac	F1-C	W1-S	FHIA-25	Williams Hybrid	0.280229
Weighted UniFrac	F1-C	W2-S	FHIA-25	Williams Hybrid	0.536044
Weighted UniFrac	F1-S	W3-C	FHIA-25	Williams Hybrid	0.175271
Weighted UniFrac	F1-S	W4-S	FHIA-25	Williams Hybrid	0.707788
Weighted UniFrac	F1-S	W1-C	FHIA-25	Williams Hybrid	0.310516
Weighted UniFrac	F1-S	W4-C	FHIA-25	Williams Hybrid	0.333963
Weighted UniFrac	F1-S	W2-C	FHIA-25	Williams Hybrid	0.392975
Weighted UniFrac	F1-S	W1-S	FHIA-25	Williams Hybrid	0.263594
Weighted UniFrac	F1-S	W2-S	FHIA-25	Williams Hybrid	0.633231
Weighted UniFrac	F2-C	W3-C	FHIA-25	Williams Hybrid	0.125853
Weighted UniFrac	F2-C	W4-S	FHIA-25	Williams Hybrid	0.658955
Weighted UniFrac	F2-C	W1-C	FHIA-25	Williams Hybrid	0.252557
Weighted UniFrac	F2-C	W4-C	FHIA-25	Williams Hybrid	0.312521
Weighted UniFrac	F2-C	W2-C	FHIA-25	Williams Hybrid	0.340257
Weighted UniFrac	F2-C	W1-S	FHIA-25	Williams Hybrid	0.255413
Weighted UniFrac	F2-C	W2-S	FHIA-25	Williams Hybrid	0.578257
Weighted UniFrac	F2-S	W3-C	FHIA-25	Williams Hybrid	0.143497
Weighted UniFrac	F2-S	W4-S	FHIA-25	Williams Hybrid	0.625889
Weighted UniFrac	F2-S	W1-C	FHIA-25	Williams Hybrid	0.225982
Weighted UniFrac	F2-S	W4-C	FHIA-25	Williams Hybrid	0.338374
Weighted UniFrac	F2-S	W2-C	FHIA-25	Williams Hybrid	0.315741
Weighted UniFrac	F2-S	W1-S	FHIA-25	Williams Hybrid	0.283768
Weighted UniFrac	F2-S	W2-S	FHIA-25	Williams Hybrid	0.544038
Weighted UniFrac	F3-C	W3-C	FHIA-25	Williams Hybrid	0.184661
Weighted UniFrac	F3-C	W4-S	FHIA-25	Williams Hybrid	0.668753
Weighted UniFrac	F3-C	W1-C	FHIA-25	Williams Hybrid	0.253029
Weighted UniFrac	F3-C	W4-C	FHIA-25	Williams Hybrid	0.411154
Weighted UniFrac	F3-C	W2-C	FHIA-25	Williams Hybrid	0.342418
Weighted UniFrac	F3-C	W1-S	FHIA-25	Williams Hybrid	0.334274
Weighted UniFrac	F3-C	W2-S	FHIA-25	Williams Hybrid	0.566337
Weighted UniFrac	B1-C	B1-S	Musa balbisiana	Musa balbisiana	0.21922
Weighted UniFrac	B2-S	B1-S	Musa balbisiana	Musa balbisiana	0.0701887
Weighted UniFrac	B2-S	B1-C	Musa balbisiana	Musa balbisiana	0.215676
Weighted UniFrac	B2-C	B1-S	Musa balbisiana	Musa balbisiana	0.256636
Weighted UniFrac	B2-C	B1-C	Musa balbisiana	Musa balbisiana	0.0738568
Weighted UniFrac	B2-C	B2-S	Musa balbisiana	Musa balbisiana	0.23968
Weighted UniFrac	B3-C	B1-S	Musa balbisiana	Musa balbisiana	0.131022
Weighted UniFrac	B3-C	B1-C	Musa balbisiana	Musa balbisiana	0.239242
Weighted UniFrac	B3-C	B2-S	Musa balbisiana	Musa balbisiana	0.0878401
Weighted UniFrac	B3-C	B2-C	Musa balbisiana	Musa balbisiana	0.259924
Weighted UniFrac	B3-S	B1-S	Musa balbisiana	Musa balbisiana	0.129368
Weighted UniFrac	B3-S	B1-C	Musa balbisiana	Musa balbisiana	0.293098
Weighted UniFrac	B3-S	B2-S	Musa balbisiana	Musa balbisiana	0.111141
Weighted UniFrac	B3-S	B2-C	Musa balbisiana	Musa balbisiana	0.315506
Weighted UniFrac	B3-S	B3-C	Musa balbisiana	Musa balbisiana	0.0909634
Weighted UniFrac	B4-C	B1-S	Musa balbisiana	Musa balbisiana	0.13379
Weighted UniFrac	B4-C	B1-C	Musa balbisiana	Musa balbisiana	0.313324
Weighted UniFrac	B4-C	B2-S	Musa balbisiana	Musa balbisiana	0.16851
Weighted UniFrac	B4-C	B2-C	Musa balbisiana	Musa balbisiana	0.330484
Weighted UniFrac	B4-C	B3-C	Musa balbisiana	Musa balbisiana	0.173427
Weighted UniFrac	B4-C	B3-S	Musa balbisiana	Musa balbisiana	0.147399
Weighted UniFrac	B4-S	B1-S	Musa balbisiana	Musa balbisiana	0.126109
Weighted UniFrac	B4-S	B1-C	Musa balbisiana	Musa balbisiana	0.308876
Weighted UniFrac	B4-S	B2-S	Musa balbisiana	Musa balbisiana	0.157636
Weighted UniFrac	B4-S	B2-C	Musa balbisiana	Musa balbisiana	0.327814
Weighted UniFrac	B4-S	B3-C	Musa balbisiana	Musa balbisiana	0.175031
Weighted UniFrac	B4-S	B3-S	Musa balbisiana	Musa balbisiana	0.152567
Weighted UniFrac	B4-S	B4-C	Musa balbisiana	Musa balbisiana	0.0371857
Weighted UniFrac	B1-S	BB1-C	Musa balbisiana	Thai Black	0.115436
Weighted UniFrac	B1-S	BB1-S	Musa balbisiana	Thai Black	0.133324
Weighted UniFrac	B1-S	BB2-C	Musa balbisiana	Thai Black	0.198159
Weighted UniFrac	B1-S	BB2-S	Musa balbisiana	Thai Black	0.182414
Weighted UniFrac	B1-S	BB3-C	Musa balbisiana	Thai Black	0.144108
Weighted UniFrac	B1-S	BB4-C	Musa balbisiana	Thai Black	0.267717
Weighted UniFrac	B1-S	BB4-S	Musa balbisiana	Thai Black	0.12447
Weighted UniFrac	B1-S	BB3-S	Musa balbisiana	Thai Black	0.12892
Weighted UniFrac	B1-C	BB1-C	Musa balbisiana	Thai Black	0.286015
Weighted UniFrac	B1-C	BB1-S	Musa balbisiana	Thai Black	0.292878
Weighted UniFrac	B1-C	BB2-C	Musa balbisiana	Thai Black	0.241506
Weighted UniFrac	B1-C	BB2-S	Musa balbisiana	Thai Black	0.257115
Weighted UniFrac	B1-C	BB3-C	Musa balbisiana	Thai Black	0.322379
Weighted UniFrac	B1-C	BB4-C	Musa balbisiana	Thai Black	0.348864
Weighted UniFrac	B1-C	BB4-S	Musa balbisiana	Thai Black	0.283608
Weighted UniFrac	B1-C	BB3-S	Musa balbisiana	Thai Black	0.308262
Weighted UniFrac	B2-S	BB1-C	Musa balbisiana	Thai Black	0.143232
Weighted UniFrac	B2-S	BB1-S	Musa balbisiana	Thai Black	0.148339
Weighted UniFrac	B2-S	BB2-C	Musa balbisiana	Thai Black	0.159234
Weighted UniFrac	B2-S	BB2-S	Musa balbisiana	Thai Black	0.13242
Weighted UniFrac	B2-S	BB3-C	Musa balbisiana	Thai Black	0.17604
Weighted UniFrac	B2-S	BB4-C	Musa balbisiana	Thai Black	0.218061
Weighted UniFrac	B2-S	BB4-S	Musa balbisiana	Thai Black	0.101023
Weighted UniFrac	B2-S	BB3-S	Musa balbisiana	Thai Black	0.160201
Weighted UniFrac	B2-C	BB1-C	Musa balbisiana	Thai Black	0.302856
Weighted UniFrac	B2-C	BB1-S	Musa balbisiana	Thai Black	0.332646
Weighted UniFrac	B2-C	BB2-C	Musa balbisiana	Thai Black	0.231565
Weighted UniFrac	B2-C	BB2-S	Musa balbisiana	Thai Black	0.263174
Weighted UniFrac	B2-C	BB3-C	Musa balbisiana	Thai Black	0.341401
Weighted UniFrac	B2-C	BB4-C	Musa balbisiana	Thai Black	0.322563
Weighted UniFrac	B2-C	BB4-S	Musa balbisiana	Thai Black	0.304666
Weighted UniFrac	B2-C	BB3-S	Musa balbisiana	Thai Black	0.326527
Weighted UniFrac	B3-C	BB1-C	Musa balbisiana	Thai Black	0.162067
Weighted UniFrac	B3-C	BB1-S	Musa balbisiana	Thai Black	0.181746
Weighted UniFrac	B3-C	BB2-C	Musa balbisiana	Thai Black	0.125109
Weighted UniFrac	B3-C	BB2-S	Musa balbisiana	Thai Black	0.0965565
Weighted UniFrac	B3-C	BB3-C	Musa balbisiana	Thai Black	0.182792
Weighted UniFrac	B3-C	BB4-C	Musa balbisiana	Thai Black	0.169227
Weighted UniFrac	B3-C	BB4-S	Musa balbisiana	Thai Black	0.0742755
Weighted UniFrac	B3-C	BB3-S	Musa balbisiana	Thai Black	0.183695
Weighted UniFrac	B3-S	BB1-C	Musa balbisiana	Thai Black	0.149527
Weighted UniFrac	B3-S	BB1-S	Musa balbisiana	Thai Black	0.167996
Weighted UniFrac	B3-S	BB2-C	Musa balbisiana	Thai Black	0.196894
Weighted UniFrac	B3-S	BB2-S	Musa balbisiana	Thai Black	0.156142
Weighted UniFrac	B3-S	BB3-C	Musa balbisiana	Thai Black	0.165968
Weighted UniFrac	B3-S	BB4-C	Musa balbisiana	Thai Black	0.226102
Weighted UniFrac	B3-S	BB4-S	Musa balbisiana	Thai Black	0.0692168
Weighted UniFrac	B3-S	BB3-S	Musa balbisiana	Thai Black	0.157651
Weighted UniFrac	B4-C	BB1-C	Musa balbisiana	Thai Black	0.0459024
Weighted UniFrac	B4-C	BB1-S	Musa balbisiana	Thai Black	0.206348
Weighted UniFrac	B4-C	BB2-C	Musa balbisiana	Thai Black	0.273942
Weighted UniFrac	B4-C	BB2-S	Musa balbisiana	Thai Black	0.239003
Weighted UniFrac	B4-C	BB3-C	Musa balbisiana	Thai Black	0.140136
Weighted UniFrac	B4-C	BB4-C	Musa balbisiana	Thai Black	0.302002
Weighted UniFrac	B4-C	BB4-S	Musa balbisiana	Thai Black	0.143071
Weighted UniFrac	B4-C	BB3-S	Musa balbisiana	Thai Black	0.0595113
Weighted UniFrac	B4-S	BB1-C	Musa balbisiana	Thai Black	0.0613552
Weighted UniFrac	B4-S	BB1-S	Musa balbisiana	Thai Black	0.202124
Weighted UniFrac	B4-S	BB2-C	Musa balbisiana	Thai Black	0.277175
Weighted UniFrac	B4-S	BB2-S	Musa balbisiana	Thai Black	0.234763
Weighted UniFrac	B4-S	BB3-C	Musa balbisiana	Thai Black	0.150062
Weighted UniFrac	B4-S	BB4-C	Musa balbisiana	Thai Black	0.28903
Weighted UniFrac	B4-S	BB4-S	Musa balbisiana	Thai Black	0.135457
Weighted UniFrac	B4-S	BB3-S	Musa balbisiana	Thai Black	0.0543308
Weighted UniFrac	B1-S	D1-C	Musa balbisiana	Dwarf Cavendish	0.0935745
Weighted UniFrac	B1-S	D1-S	Musa balbisiana	Dwarf Cavendish	0.411343
Weighted UniFrac	B1-S	D2-C	Musa balbisiana	Dwarf Cavendish	0.137639
Weighted UniFrac	B1-S	D2-S	Musa balbisiana	Dwarf Cavendish	0.104242
Weighted UniFrac	B1-S	D3-C	Musa balbisiana	Dwarf Cavendish	0.392284
Weighted UniFrac	B1-S	D3-S	Musa balbisiana	Dwarf Cavendish	0.270946
Weighted UniFrac	B1-S	D4-S	Musa balbisiana	Dwarf Cavendish	0.386343
Weighted UniFrac	B1-C	D1-C	Musa balbisiana	Dwarf Cavendish	0.273338
Weighted UniFrac	B1-C	D1-S	Musa balbisiana	Dwarf Cavendish	0.461519
Weighted UniFrac	B1-C	D2-C	Musa balbisiana	Dwarf Cavendish	0.315217
Weighted UniFrac	B1-C	D2-S	Musa balbisiana	Dwarf Cavendish	0.287802
Weighted UniFrac	B1-C	D3-C	Musa balbisiana	Dwarf Cavendish	0.396121
Weighted UniFrac	B1-C	D3-S	Musa balbisiana	Dwarf Cavendish	0.352935
Weighted UniFrac	B1-C	D4-S	Musa balbisiana	Dwarf Cavendish	0.446918
Weighted UniFrac	B2-S	D1-C	Musa balbisiana	Dwarf Cavendish	0.122779
Weighted UniFrac	B2-S	D1-S	Musa balbisiana	Dwarf Cavendish	0.363967
Weighted UniFrac	B2-S	D2-C	Musa balbisiana	Dwarf Cavendish	0.172077
Weighted UniFrac	B2-S	D2-S	Musa balbisiana	Dwarf Cavendish	0.130583
Weighted UniFrac	B2-S	D3-C	Musa balbisiana	Dwarf Cavendish	0.356003
Weighted UniFrac	B2-S	D3-S	Musa balbisiana	Dwarf Cavendish	0.224477
Weighted UniFrac	B2-S	D4-S	Musa balbisiana	Dwarf Cavendish	0.338475
Weighted UniFrac	B2-C	D1-C	Musa balbisiana	Dwarf Cavendish	0.291932
[truncated: 1,671 more rows]
