# Supplementary material for: Diverse banana endophytes reveal potential genotype-driven community structure affected by domestication
Source: Front Microbiol. 2026 Jun 24;17:1830341. doi: 10.3389/fmicb.2026.1830341 (PMC13341605; doi:10.3389/fmicb.2026.1830341)
Supplement: Supplementary file 6 [file Table_9.xlsx]

## Sheet: ANCOM-BC; significant
sample	LFC	W-Scores	SE	p-Values	q-Values
Thai Black
Unknown family of Proteobacteria	0.853714	3.63507	0.234855	0.000278	0.043631
M. textilis
Saccharimonadaceae	1.40846	20.086	0.070122	9.79105e-90	1.5372e-87
Bdellovibrionaceae	2.14615	18.4321	0.116435	7.263e-76	1.13303e-73
Kaistiaceae	3.41425	16.2598	0.209981	1.90391e-59	2.95106e-57
Nocardiaceae	1.95272	11.632	0.167875	2.83359e-31	4.36373e-29
Reyranellaceae	2.25307	8.573	0.26281	1.00822e-17	1.54258e-15
Rhodobacteraceae	3.95397	7.88205	0.501643	3.22049e-15	4.89515e-13
Legionellaceae	2.45922	7.10535	0.346108	1.20017e-12	1.81226e-10
Zavarziniaceae	4.29231	7.05076	0.608773	1.77941e-12	2.66912e-10
Microbacteriaceae	3.16476	6.60771	0.478949	3.90302e-11	5.8155e-09
Devosiaceae	3.27694	6.32024	0.518484	2.61151e-10	3.86504e-08
Terrimicrobiaceae	2.7926	5.79631	0.481789	6.77904e-09	9.96518e-07
Unknown family of Alphaproteobacteria	2.26985	5.74207	0.395301	9.35266e-09	1.36549e-06
Flavobacteriaceae	1.15305	5.48806	0.210102	4.06383e-08	5.89255e-06
Unknown family of Micrococcales	1.15305	5.48806	0.210102	4.06383e-08	5.89255e-06
Unknown family of Gammaproteobacteria	1.55228	5.46673	0.283949	4.584e-08	6.55511e-06
Coxiellaceae	1.87395	5.23304	0.3581	1.66746e-07	2.3678e-05
Comamonadaceae	2.26986	5.08974	0.445969	3.58565e-07	5.05577e-05
Roseiflexaceae	0.401011	4.89411	0.081938	9.87518e-07	0.000137265
Cellulomonadaceae	2.47977	4.76799	0.520087	1.86075e-06	0.000254923
Unknown family of Rhizobiales	1.81379	4.41998	0.410361	9.87082e-06	0.00134243
Xanthobacteraceae	1.90124	4.06712	0.467465	4.75978e-05	0.0064257
Rhizobiaceae	2.09359	3.84213	0.544903	0.000121971	0.016344
Acetobacteraceae	1.52258	3.65347	0.416749	0.000258719	0.0344097
Myxococcaceae	1.15956	3.63751	0.31878	0.000275291	0.0363384
Rhizobiales_Incertae_Sedis	2.20415	3.59629	0.612896	0.000322793	0.0422858
Williams Hybrid
Devosiaceae	2.97231	4.79405	0.62	1.63449e-06	0.000255
Comamonadaceae	1.81946	4.42636	0.411052	9.5838e-06	0.001485
Oxalobacteraceae	2.5388	4.22435	0.600991	2.39628e-05	0.00369
Rubritaleaceae	0.860133	4.04117	0.212843	5.31859e-05	0.008084
Zavarziniaceae	0.878377	3.83371	0.229119	0.000126224	0.01906
FHIA-25
Sphingobacteriaceae	0.974761	3.98821	0.244411	6.7e-05	0.010452
Saccharimonadales	1.21562	3.81313	0.318797	0.000137	0.021406
Rubritaleaceae	1.15936	3.72911	0.310895	0.000192	0.029785
Dwarf Cavendish
Enterobacteriaceae	-2.58191	-4.34034	0.594863	1.42263e-05	0.002219
Pectobacteriaceae	-2.34494	-4.10039	0.571881	4.12453e-05	0.006393

## Sheet: Thai Black
id	LFC	W-Scores: Log-Fold Change divided by the Standard Error	Standard Error	p-Values	q-Values: FDR Corrected p-Values
d__Bacteria;p__Proteobacteria;__;__;__	0.853714	3.63507	0.234855	0.000278	0.043631
d__Bacteria;p__Deinococcota;c__Deinococci;o__Deinococcales;f__Deinococcaceae	-1.02507	-3.24367	0.316023	0.00118	0.184083
d__Bacteria;p__Proteobacteria;c__Gammaproteobacteria;o__Aeromonadales;__	-2.17499	-3.18412	0.683074	0.001452	0.225054
d__Bacteria;p__Patescibacteria;c__Saccharimonadia;o__Saccharimonadales;f__LWQ8	0.983896	2.88195	0.341399	0.003952	0.60864
d__Bacteria;p__Proteobacteria;c__Gammaproteobacteria;o__Enterobacterales;f__Enterobacteriaceae	-2.90827	-2.68128	1.08466	0.007334	1
d__Bacteria;p__Verrucomicrobiota;c__Verrucomicrobiae;o__Chthoniobacterales;f__Terrimicrobiaceae	1.13116	2.66214	0.424905	0.007765	1
d__Bacteria;p__Patescibacteria;c__Saccharimonadia;o__Saccharimonadales;f__Saccharimonadales	0.616574	2.60235	0.23693	0.009259	1
d__Bacteria;p__Proteobacteria;c__Alphaproteobacteria;o__Sphingomonadales;f__Sphingomonadaceae	-0.976855	-2.42875	0.402204	0.015151	1
d__Bacteria;p__Proteobacteria;c__Gammaproteobacteria;o__Enterobacterales;__	-1.49831	-2.36525	0.633467	0.018018	1
d__Bacteria;p__Bacteroidota;c__Bacteroidia;o__Cytophagales;f__Spirosomaceae	0.392604	2.1974	0.178668	0.027992	1
d__Bacteria;p__Actinobacteriota;c__Actinobacteria;o__Micrococcales;f__Micrococcaceae	-0.854395	-2.19014	0.390109	0.028514	1
d__Bacteria;p__Actinobacteriota;c__Actinobacteria;o__Streptomycetales;f__Streptomycetaceae	1.07871	2.09318	0.515344	0.036333	1
d__Bacteria;p__Bdellovibrionota;c__Bdellovibrionia;o__Bdellovibrionales;f__Bdellovibrionaceae	0.529931	2.07038	0.255958	0.038417	1
d__Bacteria;p__Actinobacteriota;c__Actinobacteria;o__Propionibacteriales;f__Propionibacteriaceae	-0.960864	-2.05272	0.468094	0.0401	1
d__Bacteria;p__Proteobacteria;c__Alphaproteobacteria;o__Rhodobacterales;f__Rhodobacteraceae	1.30908	2.04919	0.638829	0.040443	1
d__Bacteria;p__Firmicutes;c__Clostridia;o__Clostridiales;f__Clostridiaceae	-0.351226	-1.99297	0.176232	0.046265	1
d__Bacteria;p__Myxococcota;c__Polyangia;o__Polyangiales;f__Polyangiaceae	0.369814	1.97933	0.186838	0.047779	1
d__Bacteria;p__Proteobacteria;c__Alphaproteobacteria;o__Azospirillales;f__Azospirillaceae	0.356644	1.96977	0.181059	0.048865	1
d__Bacteria;p__Proteobacteria;c__Gammaproteobacteria;o__Aeromonadales;f__Aeromonadaceae	-1.55006	-1.87411	0.827092	0.060915	1
d__Bacteria;p__Bacteroidota;c__Bacteroidia;o__Chitinophagales;f__Chitinophagaceae	-1.05066	-1.80286	0.582772	0.07141	1
d__Bacteria;p__Verrucomicrobiota;c__Chlamydiae;o__Chlamydiales;__	-0.177939	-1.74704	0.101852	0.08063	1
d__Bacteria;p__Spirochaetota;c__Spirochaetia;o__Spirochaetales;f__Spirochaetaceae	0.852668	1.74416	0.488871	0.081132	1
d__Bacteria;p__Actinobacteriota;c__Acidimicrobiia;o__Microtrichales;f__uncultured	0.341921	1.7186	0.198953	0.085687	1
d__Bacteria;p__Proteobacteria;c__Alphaproteobacteria;o__Rhizobiales;f__Kaistiaceae	-0.279306	-1.6745	0.166799	0.094032	1
d__Bacteria;p__Proteobacteria;c__Gammaproteobacteria;o__Cellvibrionales;f__Cellvibrionaceae	0.392604	1.59926	0.245491	0.109763	1
d__Bacteria;p__Proteobacteria;c__Gammaproteobacteria;o__Salinisphaerales;f__Solimonadaceae	-0.572031	-1.59183	0.359354	0.111422	1
d__Bacteria;p__Actinobacteriota;c__Actinobacteria;o__Corynebacteriales;f__Corynebacteriaceae	-0.264583	-1.58711	0.166707	0.112488	1
d__Bacteria;p__Proteobacteria;c__Gammaproteobacteria;o__Enterobacterales;f__Erwiniaceae	-1.32455	-1.58531	0.835516	0.112895	1
d__Bacteria;p__Proteobacteria;c__Gammaproteobacteria;o__Burkholderiales;f__Alcaligenaceae	0.6985	1.53796	0.454173	0.124059	1
d__Bacteria;p__Verrucomicrobiota;c__Chlamydiae;o__Chlamydiales;f__Simkaniaceae	0.428565	1.51479	0.28292	0.129826	1
d__Bacteria;p__Bdellovibrionota;c__Oligoflexia;o__0319-6G20;f__0319-6G20	-0.695474	-1.51148	0.460128	0.130666	1
d__Bacteria;p__Myxococcota;c__Polyangia;o__Polyangiales;f__BIrii41	0.369814	1.51084	0.244773	0.130829	1
d__Bacteria;p__Bacteroidota;c__Bacteroidia;o__Sphingobacteriales;f__Sphingobacteriaceae	0.270001	1.51029	0.178774	0.130969	1
d__Bacteria;p__Proteobacteria;c__Alphaproteobacteria;o__Micavibrionales;f__uncultured	0.283171	1.50061	0.188704	0.133457	1
d__Bacteria;p__Fibrobacterota;c__Fibrobacteria;o__Fibrobacterales;f__Fibrobacteraceae	0.219317	1.4944	0.14676	0.135072	1
d__Bacteria;p__Proteobacteria;c__Gammaproteobacteria;o__Burkholderiales;f__Burkholderiaceae	0.553977	1.49301	0.371048	0.135435	1
d__Bacteria;p__Proteobacteria;c__Alphaproteobacteria;o__Reyranellales;f__Reyranellaceae	-0.356329	-1.41426	0.251954	0.157285	1
d__Bacteria;p__Bacteroidota;c__Bacteroidia;o__Cytophagales;f__Cyclobacteriaceae	0.428565	1.41381	0.303127	0.157417	1
d__Bacteria;p__Proteobacteria;c__Alphaproteobacteria;o__Rhizobiales;f__Ancalomicrobiaceae	-0.351226	-1.39333	0.252077	0.163521	1
d__Bacteria;p__Proteobacteria;c__Alphaproteobacteria;o__Rhodospirillales;f__uncultured	0.305961	1.35467	0.225856	0.175522	1
d__Bacteria;p__Verrucomicrobiota;c__Verrucomicrobiae;o__Verrucomicrobiales;f__Rubritaleaceae	0.32523	1.32117	0.246169	0.186446	1
d__Bacteria;p__Acidobacteriota;c__Acidobacteriae;o__Subgroup_2;f__Subgroup_2	-0.379119	-1.31614	0.288053	0.188126	1
d__Bacteria;p__Actinobacteriota;c__Thermoleophilia;o__Solirubrobacterales;f__Solirubrobacteraceae	-0.177939	-1.28333	0.138655	0.199378	1
d__Bacteria;p__Firmicutes;c__Bacilli;o__Staphylococcales;f__Staphylococcaceae	-0.500466	-1.25786	0.397871	0.208442	1
d__Bacteria;p__Actinobacteriota;c__Actinobacteria;o__Corynebacteriales;f__Nocardiaceae	-0.177939	-1.25077	0.142263	0.211017	1
d__Bacteria;p__Proteobacteria;c__Alphaproteobacteria;o__Rhizobiales;f__Methyloligellaceae	-0.177939	-1.21962	0.145897	0.222609	1
d__Bacteria;p__Proteobacteria;c__Gammaproteobacteria;o__Coxiellales;f__Coxiellaceae	-0.264583	-1.21288	0.218143	0.225174	1
d__Bacteria;p__Proteobacteria;c__Gammaproteobacteria;o__Pseudomonadales;f__Pseudomonadaceae	0.437767	1.21232	0.3611	0.225391	1
d__Bacteria;p__Actinobacteriota;c__Thermoleophilia;o__Solirubrobacterales;f__67-14	-0.334535	-1.20942	0.276606	0.226499	1
d__Bacteria;p__Verrucomicrobiota;c__Verrucomicrobiae;o__Opitutales;f__Opitutaceae	-0.177939	-1.18307	0.150405	0.236783	1
d__Bacteria;p__Acidobacteriota;c__Thermoanaerobaculia;o__Thermoanaerobaculales;f__Thermoanaerobaculaceae	-0.141979	-1.14329	0.124185	0.25292	1
d__Bacteria;p__Chloroflexi;c__Chloroflexia;o__Chloroflexales;f__Roseiflexaceae	0.32523	1.09972	0.295738	0.271454	1
d__Bacteria;p__Proteobacteria;c__Alphaproteobacteria;__;__	0.270001	1.09311	0.247003	0.274347	1
d__Bacteria;p__Chloroflexi;c__Anaerolineae;o__SBR1031;f__SBR1031	0.255278	1.08989	0.234223	0.275761	1
d__Bacteria;p__Bacteroidota;c__Bacteroidia;o__Cytophagales;f__Microscillaceae	0.504331	1.04043	0.484734	0.29814	1
d__Bacteria;p__Actinobacteriota;c__Acidimicrobiia;o__Microtrichales;f__Iamiaceae	0.168634	1.0388	0.162335	0.298896	1
d__Bacteria;p__Patescibacteria;c__Parcubacteria;o__Candidatus_Kaiserbacteria;f__Candidatus_Kaiserbacteria	0.168634	1.0388	0.162335	0.298896	1
d__Bacteria;p__Actinobacteriota;c__Actinobacteria;o__Corynebacteriales;f__Mycobacteriaceae	0.320684	1.0311	0.311011	0.302494	1
d__Bacteria;p__Proteobacteria;c__Gammaproteobacteria;o__Diplorickettsiales;f__Diplorickettsiaceae	-0.503275	-1.0194	0.493696	0.308011	1
d__Bacteria;p__Actinobacteriota;c__Actinobacteria;o__Pseudonocardiales;f__Pseudonocardiaceae	0.560571	1.01326	0.553237	0.310938	1
d__Bacteria;p__Planctomycetota;c__Planctomycetes;o__Pirellulales;f__Pirellulaceae	-0.141979	-1.00884	0.140735	0.313051	1
d__Bacteria;p__Desulfobacterota;c__uncultured;o__uncultured;f__uncultured	-0.177939	-0.983313	0.180959	0.325454	1
d__Bacteria;p__Bacteroidota;c__Bacteroidia;o__Flavobacteriales;f__Flavobacteriaceae	0.168634	0.982061	0.171715	0.32607	1
d__Bacteria;p__Patescibacteria;c__Saccharimonadia;o__Saccharimonadales;__	0.132674	0.978655	0.135568	0.32775	1
d__Bacteria;p__Myxococcota;c__Polyangia;o__Polyangiales;__	0.132674	0.978655	0.135568	0.32775	1
d__Bacteria;p__Myxococcota;c__Myxococcia;o__Myxococcales;f__Myxococcaceae	0.219317	0.956908	0.229194	0.338614	1
d__Bacteria;p__Chloroflexi;c__Chloroflexia;o__Chloroflexales;f__Chloroflexaceae	-0.091296	-0.956159	0.095482	0.338992	1
d__Bacteria;p__Acidobacteriota;c__Vicinamibacteria;o__Vicinamibacterales;f__uncultured	-0.091296	-0.956159	0.095482	0.338992	1
d__Bacteria;p__Chloroflexi;c__Anaerolineae;o__Anaerolineales;f__Anaerolineaceae	-0.091296	-0.956159	0.095482	0.338992	1
d__Bacteria;p__Dependentiae;c__Babeliae;o__Babeliales;__	-0.292476	-0.940707	0.31091	0.346855	1
d__Bacteria;p__Proteobacteria;c__Alphaproteobacteria;o__Micropepsales;f__Micropepsaceae	0.238586	0.936127	0.254865	0.349208	1
d__Bacteria;p__Proteobacteria;c__Gammaproteobacteria;o__Burkholderiales;f__Methylophilaceae	0.314353	0.901404	0.348737	0.367374	1
d__Bacteria;p__Actinobacteriota;c__Actinobacteria;o__Micrococcales;f__Cellulomonadaceae	0.738109	0.888242	0.830977	0.37441	1
d__Bacteria;p__Dependentiae;c__Babeliae;o__Babeliales;f__Vermiphilaceae	-0.264583	-0.875441	0.302228	0.381334	1
d__Bacteria;p__Proteobacteria;c__Gammaproteobacteria;o__Enterobacterales;f__Pectobacteriaceae	-0.628871	-0.87292	0.720422	0.382707	1
d__Bacteria;p__Verrucomicrobiota;c__Verrucomicrobiae;o__Verrucomicrobiales;f__Verrucomicrobiaceae	0.196527	0.846829	0.232074	0.397091	1
d__Bacteria;p__Verrucomicrobiota;c__Verrucomicrobiae;o__Methylacidiphilales;f__Methylacidiphilaceae	-0.091296	-0.837506	0.109009	0.402308	1
d__Bacteria;p__Proteobacteria;c__Gammaproteobacteria;o__Pseudomonadales;f__Moraxellaceae	-0.741754	-0.829915	0.893771	0.406587	1
d__Bacteria;p__Firmicutes;c__Clostridia;o__Oscillospirales;f__Ruminococcaceae	-0.091296	-0.827271	0.110358	0.408083	1
d__Bacteria;p__Proteobacteria;c__Gammaproteobacteria;o__Burkholderiales;f__Nitrosomonadaceae	0.204595	0.821424	0.249073	0.411405	1
d__Bacteria;p__Actinobacteriota;c__Actinobacteria;o__Micrococcales;__	0.168634	0.813609	0.207267	0.415869	1
d__Bacteria;p__Firmicutes;c__Bacilli;o__Bacillales;f__Planococcaceae	-0.141979	-0.784937	0.180879	0.43249	1
d__Bacteria;p__Chloroflexi;c__Anaerolineae;o__Caldilineales;f__Caldilineaceae	0.081991	0.782384	0.104796	0.433989	1
d__Bacteria;p__Firmicutes;c__Clostridia;o__Peptostreptococcales-Tissierellales;f__Peptostreptococcales-Tissierellales	0.081991	0.782384	0.104796	0.433989	1
d__Bacteria;p__Verrucomicrobiota;c__Chlamydiae;o__Chlamydiales;f__cvE6	0.280645	0.769244	0.364833	0.441748	1
d__Bacteria;p__Proteobacteria;c__Alphaproteobacteria;o__Rhizobiales;f__Hyphomicrobiaceae	-0.264583	-0.761469	0.347464	0.446377	1
d__Bacteria;p__Verrucomicrobiota;c__Chlamydiae;o__Chlamydiales;f__Parachlamydiaceae	-0.304064	-0.742284	0.409634	0.457915	1
d__Bacteria;p__Proteobacteria;c__Gammaproteobacteria;__;__	0.214771	0.735462	0.292022	0.462058	1
d__Bacteria;p__Patescibacteria;c__Saccharimonadia;o__Saccharimonadales;f__Saccharimonadaceae	0.081991	0.731919	0.112022	0.464218	1
d__Bacteria;p__Proteobacteria;c__Gammaproteobacteria;o__Burkholderiales;f__Comamonadaceae	0.362355	0.727867	0.497831	0.466695	1
d__Bacteria;p__Proteobacteria;c__Alphaproteobacteria;o__Caulobacterales;f__Caulobacteraceae	-0.615521	-0.727736	0.845802	0.466775	1
d__Bacteria;p__Planctomycetota;c__Planctomycetes;o__Gemmatales;f__Gemmataceae	-0.164769	-0.727633	0.226445	0.466838	1
d__Bacteria;p__Proteobacteria;c__Alphaproteobacteria;o__Rhizobiales;f__Rhizobiales_Incertae_Sedis	-0.241792	-0.726431	0.33285	0.467575	1
d__Bacteria;p__Firmicutes;c__Clostridia;o__Oscillospirales;f__Oscillospiraceae	-0.177939	-0.711382	0.250132	0.476848	1
d__Bacteria;p__Planctomycetota;c__Planctomycetes;o__Isosphaerales;f__Isosphaeraceae	0.081991	0.672063	0.121999	0.501544	1
d__Bacteria;p__Proteobacteria;c__Gammaproteobacteria;o__Steroidobacterales;f__Steroidobacteraceae	0.294047	0.670315	0.43867	0.502657	1
d__Bacteria;p__Actinobacteriota;c__Actinobacteria;o__Micrococcales;f__Microbacteriaceae	0.298816	0.669823	0.446112	0.502971	1
d__Bacteria;__;__;__;__	0.219305	0.661618	0.331468	0.508216	1
d__Bacteria;p__Firmicutes;c__Clostridia;o__Lachnospirales;f__Lachnospiraceae	-0.387315	-0.658396	0.588271	0.510283	1
d__Bacteria;p__Proteobacteria;c__Gammaproteobacteria;o__Legionellales;f__Legionellaceae	-0.23669	-0.647605	0.365484	0.51724	1
d__Bacteria;p__Proteobacteria;c__Gammaproteobacteria;o__Burkholderiales;__	0.081991	0.629042	0.130343	0.529322	1
d__Bacteria;p__Verrucomicrobiota;c__Verrucomicrobiae;o__Pedosphaerales;f__Pedosphaeraceae	-0.091296	-0.619072	0.147472	0.535869	1
d__Bacteria;p__Proteobacteria;c__Alphaproteobacteria;o__Rhizobiales;f__D05-2	-0.164769	-0.616867	0.267106	0.537322	1
d__Bacteria;p__Proteobacteria;c__Alphaproteobacteria;o__Rhizobiales;f__Xanthobacteraceae	0.334002	0.590865	0.565275	0.554611	1
d__Bacteria;p__Actinobacteriota;c__Actinobacteria;o__Propionibacteriales;f__Nocardioidaceae	0.081991	0.590402	0.138873	0.554921	1
d__Bacteria;p__Chloroflexi;c__Chloroflexia;o__Thermomicrobiales;f__JG30-KF-CM45	0.081991	0.587248	0.139619	0.557037	1
d__Bacteria;p__Proteobacteria;c__Alphaproteobacteria;o__Dongiales;f__Dongiaceae	-0.091296	-0.57909	0.157654	0.562528	1
d__Bacteria;p__Bdellovibrionota;c__Bdellovibrionia;o__Bacteriovoracales;f__Bacteriovoracaceae	-0.091296	-0.5457	0.1673	0.585272	1
d__Bacteria;p__Firmicutes;c__Negativicutes;o__Veillonellales-Selenomonadales;f__Sporomusaceae	-0.091296	-0.535757	0.170405	0.592127	1
d__Bacteria;p__Proteobacteria;c__Alphaproteobacteria;o__Rhizobiales;f__Rhodomicrobiaceae	-0.174418	-0.524518	0.33253	0.599918	1
d__Bacteria;p__Proteobacteria;c__Alphaproteobacteria;o__Rhizobiales;__	0.140741	0.52168	0.269785	0.601893	1
d__Bacteria;p__Proteobacteria;c__Alphaproteobacteria;o__Rhizobiales;f__Devosiaceae	0.382405	0.519354	0.73631	0.603514	1
d__Bacteria;p__Verrucomicrobiota;c__Verrucomicrobiae;o__Chthoniobacterales;f__Chthoniobacteraceae	0.081991	0.477479	0.171716	0.633021	1
d__Bacteria;p__Verrucomicrobiota;c__Verrucomicrobiae;o__Chthoniobacterales;f__Xiphinematobacteraceae	0.081991	0.477479	0.171716	0.633021	1
d__Bacteria;p__Actinobacteriota;c__Acidimicrobiia;o__Microtrichales;f__Ilumatobacteraceae	0.081991	0.477479	0.171716	0.633021	1
d__Bacteria;p__Firmicutes;c__Bacilli;o__Bacillales;f__Bacillaceae	-0.237886	-0.471508	0.504521	0.637278	1
d__Bacteria;p__Proteobacteria;c__Gammaproteobacteria;o__Burkholderiales;f__Rhodocyclaceae	-0.310445	-0.470964	0.659171	0.637667	1
d__Bacteria;p__Proteobacteria;c__Alphaproteobacteria;o__Rhodospirillales;f__Magnetospirillaceae	0.223416	0.456788	0.489102	0.647823	1
d__Bacteria;p__Firmicutes;c__Bacilli;o__Paenibacillales;f__Paenibacillaceae	-0.127256	-0.452785	0.281052	0.650704	1
d__Bacteria;p__Proteobacteria;c__Alphaproteobacteria;o__Rhizobiales;f__Beijerinckiaceae	0.192084	0.439824	0.436729	0.660064	1
d__Bacteria;p__Bacteroidota;c__Bacteroidia;o__Bacteroidales;f__Dysgonomonadaceae	0.117951	0.431772	0.273179	0.665907	1
d__Bacteria;p__Firmicutes;c__Bacilli;o__Lactobacillales;f__Streptococcaceae	0.10126	0.420819	0.240625	0.673887	1
d__Bacteria;p__Proteobacteria;c__Alphaproteobacteria;o__Holosporales;f__Holosporaceae	-0.091296	-0.417955	0.218434	0.67598	1
d__Bacteria;p__Proteobacteria;c__Gammaproteobacteria;o__Gammaproteobacteria_Incertae_Sedis;f__Unknown_Family	-0.128809	-0.409301	0.314705	0.682319	1
d__Bacteria;p__Myxococcota;c__Polyangia;o__Blfdi19;f__Blfdi19	0.081991	0.40751	0.2012	0.683633	1
d__Bacteria;p__Actinobacteriota;c__Acidimicrobiia;o__IMCC26256;f__IMCC26256	-0.091296	-0.395386	0.230903	0.692558	1
d__Bacteria;p__Proteobacteria;c__Gammaproteobacteria;o__Xanthomonadales;f__Rhodanobacteraceae	-0.185517	-0.352596	0.526148	0.724392	1
d__Bacteria;p__Proteobacteria;c__Alphaproteobacteria;o__Ferrovibrionales;f__Ferrovibrionaceae	0.046031	0.336195	0.136917	0.736724	1
d__Bacteria;p__Bacteroidota;c__Bacteroidia;o__Flavobacteriales;f__Crocinitomicaceae	-0.055336	-0.309968	0.17852	0.756585	1
d__Bacteria;p__Dependentiae;c__Babeliae;o__Babeliales;f__Babeliales	-0.055336	-0.30572	0.181001	0.759818	1
d__Bacteria;p__Acidobacteriota;c__Vicinamibacteria;o__Vicinamibacterales;f__Vicinamibacteraceae	-0.040613	-0.285052	0.142475	0.775604	1
d__Bacteria;p__Proteobacteria;c__Alphaproteobacteria;o__Acetobacterales;f__Acetobacteraceae	0.162029	0.278868	0.581025	0.780346	1
d__Bacteria;p__Bacteroidota;c__Bacteroidia;o__Flavobacteriales;f__Weeksellaceae	-0.055336	-0.254941	0.217052	0.798768	1
d__Bacteria;p__Proteobacteria;c__Alphaproteobacteria;o__Paracaedibacterales;f__Paracaedibacteraceae	-0.040613	-0.210242	0.193171	0.833478	1
d__Bacteria;p__Planctomycetota;c__Planctomycetes;o__uncultured;f__uncultured	0.059201	0.207048	0.285927	0.835972	1
d__Bacteria;p__Myxococcota;c__Polyangia;o__Haliangiales;f__Haliangiaceae	-0.032545	-0.176709	0.184176	0.859737	1
d__Bacteria;p__Proteobacteria;c__Gammaproteobacteria;o__PLTA13;f__PLTA13	0.031308	0.172277	0.181729	0.863219	1
d__Bacteria;p__Proteobacteria;c__Alphaproteobacteria;o__Caulobacterales;f__Hyphomonadaceae	-0.040613	-0.14187	0.286267	0.887183	1
d__Bacteria;p__Chloroflexi;c__Anaerolineae;o__SBR1031;f__A4b	-0.027443	-0.110249	0.248915	0.912212	1
d__Bacteria;p__Proteobacteria;c__Alphaproteobacteria;o__uncultured;f__uncultured	-0.027443	-0.110249	0.248915	0.912212	1
d__Bacteria;p__Proteobacteria;c__Alphaproteobacteria;o__Rhizobiales;f__Pleomorphomonadaceae	0.083929	0.094772	0.885588	0.924496	1
d__Bacteria;p__Proteobacteria;c__Gammaproteobacteria;o__Xanthomonadales;f__Xanthomonadaceae	0.054997	0.071788	0.766113	0.942771	1
d__Bacteria;p__Proteobacteria;c__Gammaproteobacteria;o__Burkholderiales;f__Oxalobacteraceae	-0.03642	-0.052964	0.68764	0.95776	1
d__Bacteria;p__Proteobacteria;c__Gammaproteobacteria;o__Enterobacterales;f__Yersiniaceae	-0.004652	-0.049739	0.093537	0.96033	1
d__Bacteria;p__Actinobacteriota;c__Acidimicrobiia;o__Microtrichales;f__Microtrichaceae	-0.004652	-0.049739	0.093537	0.96033	1
d__Bacteria;p__Chloroflexi;c__TK10;o__TK10;f__TK10	-0.004652	-0.049739	0.093537	0.96033	1
d__Bacteria;p__Acidobacteriota;c__Acidobacteriae;o__Acidobacteriales;f__Acidobacteriaceae_(Subgroup_1)	-0.004652	-0.049739	0.093537	0.96033	1
d__Bacteria;p__Bacteroidota;c__Bacteroidia;o__Sphingobacteriales;f__env.OPS_17	-0.004652	-0.049739	0.093537	0.96033	1
d__Bacteria;p__Firmicutes;c__Clostridia;o__Clostridia;f__Gracilibacteraceae	-0.004652	-0.049739	0.093537	0.96033	1
d__Bacteria;p__Proteobacteria;c__Alphaproteobacteria;o__Zavarziniales;f__Zavarziniaceae	-0.004652	-0.049739	0.093537	0.96033	1
d__Bacteria;p__Proteobacteria;c__Alphaproteobacteria;o__Rhizobiales;f__A0839	-0.004652	-0.049739	0.093537	0.96033	1
d__Bacteria;p__Bdellovibrionota;c__Oligoflexia;o__Oligoflexales;f__uncultured	0.01007	0.039136	0.257321	0.968782	1
d__Bacteria;p__Bacteroidota;c__Bacteroidia;o__Cytophagales;f__Cytophagaceae	-0.004652	-0.030733	0.151382	0.975482	1
d__Bacteria;p__Bacteroidota;c__Bacteroidia;o__Sphingobacteriales;f__NS11-12_marine_group	-0.004652	-0.029395	0.158276	0.97655	1
d__Bacteria;p__Bacteroidota;c__SJA-28;o__SJA-28;f__SJA-28	-0.004652	-0.01967	0.236526	0.984307	1
d__Bacteria;p__Proteobacteria;c__Alphaproteobacteria;o__Rhizobiales;f__Rhizobiaceae	0.00515	0.010132	0.508276	0.991916	1
d__Bacteria;p__Actinobacteriota;c__Actinobacteria;o__Micromonosporales;f__Micromonosporaceae	6.5e-05	0.000146	0.447028	0.999884	1

## Sheet: M. textilis
id	Log-Fold Change (LFC)	W-Scores: Log-Fold Change divided by the Standard Error	Standard Error	p-Values	q-Values: FDR Corrected p-Values
d__Bacteria;p__Patescibacteria;c__Saccharimonadia;o__Saccharimonadales;f__Saccharimonadaceae	1.40846	20.086	0.070122	9.79105e-90	1.53719e-87
d__Bacteria;p__Bdellovibrionota;c__Bdellovibrionia;o__Bdellovibrionales;f__Bdellovibrionaceae	2.14615	18.4321	0.116435	7.263e-76	1.13303e-73
d__Bacteria;p__Proteobacteria;c__Alphaproteobacteria;o__Rhizobiales;f__Kaistiaceae	3.41425	16.2598	0.209981	1.90391e-59	2.95106e-57
d__Bacteria;p__Actinobacteriota;c__Actinobacteria;o__Corynebacteriales;f__Nocardiaceae	1.95272	11.632	0.167875	2.83359e-31	4.36373e-29
d__Bacteria;p__Proteobacteria;c__Alphaproteobacteria;o__Reyranellales;f__Reyranellaceae	2.25307	8.573	0.26281	1.00822e-17	1.54258e-15
d__Bacteria;p__Proteobacteria;c__Alphaproteobacteria;o__Rhodobacterales;f__Rhodobacteraceae	3.95397	7.88205	0.501643	3.22049e-15	4.89515e-13
d__Bacteria;p__Proteobacteria;c__Gammaproteobacteria;o__Legionellales;f__Legionellaceae	2.45922	7.10535	0.346108	1.20017e-12	1.81226e-10
d__Bacteria;p__Proteobacteria;c__Alphaproteobacteria;o__Zavarziniales;f__Zavarziniaceae	4.29231	7.05076	0.608773	1.77941e-12	2.66912e-10
d__Bacteria;p__Actinobacteriota;c__Actinobacteria;o__Micrococcales;f__Microbacteriaceae	3.16476	6.60771	0.478949	3.90302e-11	5.8155e-09
d__Bacteria;p__Proteobacteria;c__Alphaproteobacteria;o__Rhizobiales;f__Devosiaceae	3.27694	6.32024	0.518484	2.61151e-10	3.86504e-08
d__Bacteria;p__Verrucomicrobiota;c__Verrucomicrobiae;o__Chthoniobacterales;f__Terrimicrobiaceae	2.7926	5.79631	0.481789	6.77904e-09	9.96518e-07
d__Bacteria;p__Proteobacteria;c__Alphaproteobacteria;__;__	2.26985	5.74207	0.395301	9.35266e-09	1.36549e-06
d__Bacteria;p__Bacteroidota;c__Bacteroidia;o__Flavobacteriales;f__Flavobacteriaceae	1.15305	5.48806	0.210102	4.06383e-08	5.89255e-06
d__Bacteria;p__Actinobacteriota;c__Actinobacteria;o__Micrococcales;__	1.15305	5.48806	0.210102	4.06383e-08	5.89255e-06
d__Bacteria;p__Proteobacteria;c__Gammaproteobacteria;__;__	1.55228	5.46673	0.283949	4.584e-08	6.55511e-06
d__Bacteria;p__Proteobacteria;c__Gammaproteobacteria;o__Coxiellales;f__Coxiellaceae	1.87395	5.23304	0.3581	1.66746e-07	2.3678e-05
d__Bacteria;p__Proteobacteria;c__Gammaproteobacteria;o__Burkholderiales;f__Comamonadaceae	2.26986	5.08974	0.445969	3.58565e-07	5.05577e-05
d__Bacteria;p__Firmicutes;c__Clostridia;o__Lachnospirales;f__Lachnospiraceae	2.46521	5.0581	0.487378	4.23454e-07	5.92836e-05
d__Bacteria;p__Chloroflexi;c__Chloroflexia;o__Chloroflexales;f__Roseiflexaceae	0.401011	4.89411	0.081938	9.87518e-07	0.000137265
d__Bacteria;p__Proteobacteria;c__Alphaproteobacteria;o__Micavibrionales;f__uncultured	0.401011	4.89411	0.081938	9.87518e-07	0.000137265
d__Bacteria;p__Actinobacteriota;c__Actinobacteria;o__Micrococcales;f__Cellulomonadaceae	2.47977	4.76799	0.520087	1.86075e-06	0.000254923
d__Bacteria;p__Proteobacteria;c__Alphaproteobacteria;o__Rhizobiales;__	1.81379	4.41998	0.410361	9.87082e-06	0.00134243
d__Bacteria;p__Proteobacteria;c__Alphaproteobacteria;o__Rhizobiales;f__Xanthobacteraceae	1.90124	4.06712	0.467465	4.75977e-05	0.0064257
d__Bacteria;p__Proteobacteria;c__Alphaproteobacteria;o__Rhizobiales;f__Rhizobiaceae	2.09359	3.84213	0.544903	0.00012197	0.016344
d__Bacteria;p__Proteobacteria;c__Alphaproteobacteria;o__Acetobacterales;f__Acetobacteraceae	1.52258	3.65347	0.416749	0.000258719	0.0344097
d__Bacteria;p__Myxococcota;c__Myxococcia;o__Myxococcales;f__Myxococcaceae	1.15956	3.63751	0.31878	0.000275291	0.0363384
d__Bacteria;p__Proteobacteria;c__Alphaproteobacteria;o__Rhizobiales;f__Rhizobiales_Incertae_Sedis	2.20415	3.59629	0.612896	0.000322793	0.0422858
d__Bacteria;p__Proteobacteria;c__Alphaproteobacteria;o__Sphingomonadales;f__Sphingomonadaceae	-1.95547	-3.50041	0.558639	0.000464548	0.0603913
d__Bacteria;p__Proteobacteria;c__Alphaproteobacteria;o__Rhizobiales;f__Pleomorphomonadaceae	2.19169	3.43035	0.638911	0.00060281	0.0777625
d__Bacteria;p__Proteobacteria;c__Alphaproteobacteria;o__Rhizobiales;f__D05-2	1.10436	3.31416	0.333226	0.000919184	0.117656
d__Bacteria;p__Proteobacteria;c__Gammaproteobacteria;o__Aeromonadales;__	-2.25323	-3.21457	0.70094	0.00130638	0.165911
d__Bacteria;p__Proteobacteria;c__Gammaproteobacteria;o__Aeromonadales;f__Aeromonadaceae	-2.24953	-3.11781	0.72151	0.00182203	0.229576
d__Bacteria;p__Actinobacteriota;c__Actinobacteria;o__Corynebacteriales;f__Mycobacteriaceae	2.14927	3.06097	0.702154	0.0022062	0.275774
d__Bacteria;p__Bacteroidota;c__Bacteroidia;o__Cytophagales;f__Spirosomaceae	0.603744	3.00002	0.201247	0.00269966	0.334757
d__Bacteria;p__Planctomycetota;c__Planctomycetes;o__Isosphaerales;f__Isosphaeraceae	0.603744	3.00002	0.201247	0.00269966	0.334757
d__Bacteria;p__Myxococcota;c__Polyangia;o__Polyangiales;f__Polyangiaceae	0.603744	3.00002	0.201247	0.00269966	0.334757
d__Bacteria;p__Actinobacteriota;c__Actinobacteria;o__Micrococcales;f__Micrococcaceae	-1.01927	-2.85815	0.35662	0.00426113	0.515597
d__Bacteria;p__Bacteroidota;c__Bacteroidia;o__Chitinophagales;f__Chitinophagaceae	-0.968964	-2.84723	0.340318	0.00441016	0.529219
d__Bacteria;p__Proteobacteria;c__Gammaproteobacteria;o__Burkholderiales;f__Rhodocyclaceae	-1.20767	-2.80757	0.430148	0.00499173	0.594016
d__Bacteria;p__Proteobacteria;c__Gammaproteobacteria;o__Diplorickettsiales;f__Diplorickettsiaceae	1.78131	2.66845	0.667546	0.00762025	0.899189
d__Bacteria;p__Deinococcota;c__Deinococci;o__Deinococcales;f__Deinococcaceae	-0.965984	-2.62651	0.367783	0.00862665	1
d__Bacteria;p__Firmicutes;c__Bacilli;o__Bacillales;f__Bacillaceae	-0.932631	-2.58809	0.360355	0.00965098	1
d__Bacteria;p__Proteobacteria;__;__;__	1.92327	2.57603	0.746603	0.00999412	1
d__Bacteria;p__Chloroflexi;c__Chloroflexia;o__Chloroflexales;f__Chloroflexaceae	0.517101	2.5579	0.202158	0.0105306	1
d__Bacteria;p__Myxococcota;c__Polyangia;o__Polyangiales;f__BIrii41	0.517101	2.5579	0.202158	0.0105306	1
d__Bacteria;p__Actinobacteriota;c__Actinobacteria;o__Propionibacteriales;f__Nocardioidaceae	0.747585	2.50033	0.298995	0.0124079	1
d__Bacteria;p__Bdellovibrionota;c__Oligoflexia;o__0319-6G20;f__0319-6G20	-0.94228	-2.49497	0.377672	0.0125968	1
d__Bacteria;p__Verrucomicrobiota;c__Verrucomicrobiae;o__Chthoniobacterales;f__Chthoniobacteraceae	0.517101	2.4755	0.208888	0.0133052	1
d__Bacteria;p__Verrucomicrobiota;c__Verrucomicrobiae;o__Methylacidiphilales;f__Methylacidiphilaceae	0.517101	2.4755	0.208888	0.0133052	1
d__Bacteria;p__Acidobacteriota;c__Acidobacteriae;o__Subgroup_2;f__Subgroup_2	-0.717285	-2.4434	0.29356	0.0145496	1
d__Bacteria;p__Firmicutes;c__Bacilli;o__Staphylococcales;f__Staphylococcaceae	-0.866526	-2.34549	0.369443	0.019002	1
d__Bacteria;p__Proteobacteria;c__Gammaproteobacteria;o__Burkholderiales;f__Oxalobacteraceae	1.84027	2.31244	0.795813	0.0207532	1
d__Bacteria;p__Proteobacteria;c__Alphaproteobacteria;o__Caulobacterales;f__Caulobacteraceae	-1.72151	-2.30288	0.747547	0.0212857	1
d__Bacteria;p__Proteobacteria;c__Gammaproteobacteria;o__Salinisphaerales;f__Solimonadaceae	-0.800764	-2.29851	0.348385	0.0215331	1
d__Bacteria;p__Firmicutes;c__Clostridia;o__Clostridia;f__Gracilibacteraceae	0.859157	2.28339	0.376264	0.0224074	1
d__Bacteria;p__Firmicutes;c__Clostridia;o__Oscillospirales;f__Ruminococcaceae	0.660942	2.16932	0.304676	0.0300581	1
d__Bacteria;p__Verrucomicrobiota;c__Verrucomicrobiae;o__Verrucomicrobiales;f__Verrucomicrobiaceae	0.950318	2.16067	0.439825	0.0307208	1
d__Bacteria;p__Acidobacteriota;c__Acidobacteriae;o__Acidobacteriales;f__Acidobacteriaceae_(Subgroup_1)	0.950318	2.16067	0.439825	0.0307208	1
d__Bacteria;p__Proteobacteria;c__Alphaproteobacteria;o__Rhizobiales;f__Beijerinckiaceae	1.02576	2.12987	0.481607	0.0331823	1
d__Bacteria;p__Verrucomicrobiota;c__Verrucomicrobiae;o__Verrucomicrobiales;f__Rubritaleaceae	1.11909	2.11076	0.530183	0.0347933	1
d__Bacteria;p__Proteobacteria;c__Gammaproteobacteria;o__Burkholderiales;__	1.11909	2.10965	0.530462	0.0348889	1
d__Bacteria;p__Verrucomicrobiota;c__Chlamydiae;o__Chlamydiales;__	0.430457	2.0973	0.205244	0.0359671	1
d__Bacteria;p__Proteobacteria;c__Alphaproteobacteria;o__Azospirillales;f__Azospirillaceae	1.44073	2.08095	0.692344	0.0374387	1
d__Bacteria;p__Actinobacteriota;c__Acidimicrobiia;o__Microtrichales;f__Microtrichaceae	1.02739	2.0808	0.493748	0.0374517	1
d__Bacteria;p__Planctomycetota;c__Planctomycetes;o__Pirellulales;f__Pirellulaceae	0.466417	2.05414	0.227062	0.0399624	1
d__Bacteria;p__Chloroflexi;c__Anaerolineae;o__Caldilineales;f__Caldilineaceae	1.09416	2.02415	0.540551	0.0429543	1
d__Bacteria;p__Patescibacteria;c__Saccharimonadia;o__Saccharimonadales;f__Saccharimonadales	1.15305	1.98156	0.581889	0.0475282	1
d__Bacteria;p__Proteobacteria;c__Gammaproteobacteria;o__Enterobacterales;f__Enterobacteriaceae	-1.20188	-1.93151	0.622249	0.0534202	1
d__Bacteria;p__Bacteroidota;c__Bacteroidia;o__Flavobacteriales;f__Crocinitomicaceae	0.466417	1.89261	0.246441	0.0584094	1
d__Bacteria;p__Proteobacteria;c__Gammaproteobacteria;o__Enterobacterales;f__Erwiniaceae	-1.31104	-1.84492	0.710625	0.0650497	1
d__Bacteria;p__Chloroflexi;c__Chloroflexia;o__Thermomicrobiales;f__JG30-KF-CM45	1.5523	1.79891	0.862913	0.0720326	1
d__Bacteria;p__Dependentiae;c__Babeliae;o__Babeliales;f__Babeliales	0.812991	1.79778	0.45222	0.0722126	1
d__Bacteria;p__Actinobacteriota;c__Acidimicrobiia;o__Microtrichales;f__Ilumatobacteraceae	1.49006	1.68962	0.881889	0.0911011	1
d__Bacteria;p__Myxococcota;c__Polyangia;o__Blfdi19;f__Blfdi19	0.920872	1.67104	0.551076	0.0947134	1
d__Bacteria;p__Verrucomicrobiota;c__Verrucomicrobiae;o__Chthoniobacterales;f__Xiphinematobacteraceae	1.66839	1.65607	1.00744	0.0977086	1
d__Bacteria;p__Spirochaetota;c__Spirochaetia;o__Spirochaetales;f__Spirochaetaceae	0.892979	1.5956	0.559653	0.110579	1
d__Bacteria;p__Planctomycetota;c__Planctomycetes;o__uncultured;f__uncultured	0.92908	1.57019	0.591699	0.116371	1
d__Bacteria;p__Proteobacteria;c__Alphaproteobacteria;o__Holosporales;f__Holosporaceae	0.803423	1.54436	0.52023	0.1225	1
d__Bacteria;p__Actinobacteriota;c__Acidimicrobiia;o__IMCC26256;f__IMCC26256	0.379774	1.52585	0.248894	0.127048	1
d__Bacteria;p__Firmicutes;c__Negativicutes;o__Veillonellales-Selenomonadales;f__Sporomusaceae	1.14853	1.48773	0.772003	0.136822	1
d__Bacteria;p__Chloroflexi;c__Anaerolineae;o__SBR1031;f__A4b	0.379774	1.4525	0.261463	0.146364	1
d__Bacteria;p__Proteobacteria;c__Gammaproteobacteria;o__Pseudomonadales;f__Moraxellaceae	-1.04357	-1.45067	0.719376	0.146873	1
d__Bacteria;p__Dependentiae;c__Babeliae;o__Babeliales;f__Vermiphilaceae	-0.406672	-1.42341	0.285702	0.154617	1
d__Bacteria;p__Bdellovibrionota;c__Oligoflexia;o__Oligoflexales;f__uncultured	0.487655	1.36192	0.358063	0.173222	1
d__Bacteria;p__Actinobacteriota;c__Actinobacteria;o__Streptomycetales;f__Streptomycetaceae	0.937563	1.32193	0.709237	0.186191	1
d__Bacteria;p__Patescibacteria;c__Saccharimonadia;o__Saccharimonadales;f__LWQ8	0.603744	1.29168	0.467411	0.196469	1
d__Bacteria;p__Verrucomicrobiota;c__Chlamydiae;o__Chlamydiales;f__cvE6	0.778584	1.29042	0.603354	0.196903	1
d__Bacteria;p__Bacteroidota;c__Bacteroidia;o__Cytophagales;f__Microscillaceae	0.472932	1.28362	0.368437	0.199276	1
d__Bacteria;__;__;__;__	0.656318	1.28152	0.512141	0.200012	1
d__Bacteria;p__Proteobacteria;c__Alphaproteobacteria;o__Rhizobiales;f__Rhodomicrobiaceae	-0.389981	-1.27395	0.306118	0.202679	1
d__Bacteria;p__Proteobacteria;c__Alphaproteobacteria;o__Rhizobiales;f__Ancalomicrobiaceae	1.11909	1.25647	0.890661	0.208947	1
d__Bacteria;p__Bacteroidota;c__Bacteroidia;o__Bacteroidales;f__Dysgonomonadaceae	0.520651	1.24273	0.418955	0.213965	1
d__Bacteria;p__Firmicutes;c__Clostridia;o__Oscillospirales;f__Oscillospiraceae	0.755793	1.22406	0.617449	0.22093	1
d__Bacteria;p__Dependentiae;c__Babeliae;o__Babeliales;__	0.835781	1.15925	0.720969	0.246355	1
d__Bacteria;p__Actinobacteriota;c__Thermoleophilia;o__Solirubrobacterales;f__67-14	-0.362088	-1.15108	0.314562	0.249698	1
d__Bacteria;p__Firmicutes;c__Clostridia;o__Clostridiales;f__Clostridiaceae	-0.292136	-1.13327	0.257782	0.257102	1
d__Bacteria;p__Actinobacteriota;c__Actinobacteria;o__Micromonosporales;f__Micromonosporaceae	-0.352824	-1.07695	0.327615	0.281504	1
d__Bacteria;p__Proteobacteria;c__Gammaproteobacteria;o__Enterobacterales;__	-0.876219	-1.04661	0.837202	0.295282	1
d__Bacteria;p__Proteobacteria;c__Gammaproteobacteria;o__Gammaproteobacteria_Incertae_Sedis;f__Unknown_Family	1.11468	1.00987	1.10378	0.312557	1
d__Bacteria;p__Proteobacteria;c__Gammaproteobacteria;o__Burkholderiales;f__Methylophilaceae	-0.256175	-0.994283	0.257648	0.320085	1
d__Bacteria;p__Proteobacteria;c__Gammaproteobacteria;o__Burkholderiales;f__Alcaligenaceae	0.880394	0.977496	0.900663	0.328324	1
d__Bacteria;p__Proteobacteria;c__Alphaproteobacteria;o__Rhodospirillales;f__uncultured	0.660942	0.954277	0.69261	0.339943	1
d__Bacteria;p__Planctomycetota;c__Planctomycetes;o__Gemmatales;f__Gemmataceae	0.299645	0.924433	0.324139	0.355261	1
d__Bacteria;p__Verrucomicrobiota;c__Chlamydiae;o__Chlamydiales;f__Parachlamydiaceae	1.08113	0.866153	1.2482	0.386406	1
d__Bacteria;p__Desulfobacterota;c__uncultured;o__uncultured;f__uncultured	-0.205492	-0.857742	0.239574	0.391035	1
d__Bacteria;p__Bdellovibrionota;c__Bdellovibrionia;o__Bacteriovoracales;f__Bacteriovoracaceae	0.635187	0.81906	0.775507	0.412752	1
d__Bacteria;p__Actinobacteriota;c__Actinobacteria;o__Corynebacteriales;f__Corynebacteriaceae	-0.205492	-0.817503	0.251366	0.413641	1
d__Bacteria;p__Proteobacteria;c__Gammaproteobacteria;o__Steroidobacterales;f__Steroidobacteraceae	-0.245299	-0.770701	0.31828	0.440884	1
d__Bacteria;p__Proteobacteria;c__Alphaproteobacteria;o__Rhodospirillales;f__Magnetospirillaceae	0.265238	0.731517	0.362586	0.464463	1
d__Bacteria;p__Proteobacteria;c__Alphaproteobacteria;o__Caulobacterales;f__Hyphomonadaceae	-0.205492	-0.706257	0.29096	0.480029	1
d__Bacteria;p__Bacteroidota;c__Bacteroidia;o__Flavobacteriales;f__Weeksellaceae	-0.169532	-0.682132	0.248533	0.495156	1
d__Bacteria;p__Firmicutes;c__Bacilli;o__Paenibacillales;f__Paenibacillaceae	0.610258	0.634822	0.961306	0.525544	1
d__Bacteria;p__Proteobacteria;c__Alphaproteobacteria;o__uncultured;f__uncultured	-0.169532	-0.631786	0.268338	0.527527	1
d__Bacteria;p__Myxococcota;c__Polyangia;o__Haliangiales;f__Haliangiaceae	-0.146742	-0.574869	0.255261	0.56538	1
d__Bacteria;p__Proteobacteria;c__Gammaproteobacteria;o__Burkholderiales;f__Burkholderiaceae	-0.324819	-0.572118	0.567748	0.567242	1
d__Bacteria;p__Acidobacteriota;c__Vicinamibacteria;o__Vicinamibacterales;f__Vicinamibacteraceae	-0.118849	-0.553756	0.214623	0.579746	1
d__Bacteria;p__Proteobacteria;c__Alphaproteobacteria;o__Paracaedibacterales;f__Paracaedibacteraceae	-0.118849	-0.533705	0.222687	0.593546	1
d__Bacteria;p__Proteobacteria;c__Gammaproteobacteria;o__Pseudomonadales;f__Pseudomonadaceae	0.180363	0.510243	0.353485	0.609881	1
d__Bacteria;p__Actinobacteriota;c__Thermoleophilia;o__Solirubrobacterales;f__Solirubrobacteraceae	-0.118849	-0.50854	0.233706	0.611075	1
d__Bacteria;p__Proteobacteria;c__Alphaproteobacteria;o__Rhizobiales;f__Methyloligellaceae	-0.118849	-0.499209	0.238075	0.617632	1
d__Bacteria;p__Verrucomicrobiota;c__Verrucomicrobiae;o__Opitutales;f__Opitutaceae	-0.118849	-0.493428	0.240864	0.62171	1
d__Bacteria;p__Proteobacteria;c__Alphaproteobacteria;o__Dongiales;f__Dongiaceae	-0.118849	-0.493428	0.240864	0.62171	1
d__Bacteria;p__Bacteroidota;c__SJA-28;o__SJA-28;f__SJA-28	-0.118849	-0.437682	0.271542	0.661617	1
d__Bacteria;p__Acidobacteriota;c__Thermoanaerobaculia;o__Thermoanaerobaculales;f__Thermoanaerobaculaceae	-0.082889	-0.367703	0.225423	0.713095	1
d__Bacteria;p__Firmicutes;c__Bacilli;o__Lactobacillales;f__Streptococcaceae	-0.082889	-0.367703	0.225423	0.713095	1
d__Bacteria;p__Actinobacteriota;c__Actinobacteria;o__Pseudonocardiales;f__Pseudonocardiaceae	-0.082889	-0.367703	0.225423	0.713095	1
d__Bacteria;p__Bacteroidota;c__Bacteroidia;o__Sphingobacteriales;f__NS11-12_marine_group	-0.082889	-0.367703	0.225423	0.713095	1
d__Bacteria;p__Proteobacteria;c__Gammaproteobacteria;o__Burkholderiales;f__Nitrosomonadaceae	-0.082889	-0.367703	0.225423	0.713095	1
d__Bacteria;p__Proteobacteria;c__Gammaproteobacteria;o__PLTA13;f__PLTA13	-0.082889	-0.367703	0.225423	0.713095	1
d__Bacteria;p__Proteobacteria;c__Alphaproteobacteria;o__Rhizobiales;f__Hyphomicrobiaceae	0.141081	0.358619	0.393401	0.71988	1
d__Bacteria;p__Firmicutes;c__Bacilli;o__Bacillales;f__Planococcaceae	-0.082889	-0.317605	0.260981	0.750785	1
d__Bacteria;p__Bacteroidota;c__Bacteroidia;o__Sphingobacteriales;f__Sphingobacteriaceae	0.054438	0.259102	0.210102	0.795556	1
d__Bacteria;p__Patescibacteria;c__Saccharimonadia;o__Saccharimonadales;__	0.054438	0.259102	0.210102	0.795556	1
d__Bacteria;p__Proteobacteria;c__Gammaproteobacteria;o__Enterobacterales;f__Yersiniaceae	0.054438	0.259102	0.210102	0.795556	1
d__Bacteria;p__Chloroflexi;c__Anaerolineae;o__SBR1031;f__SBR1031	0.054438	0.259102	0.210102	0.795556	1
d__Bacteria;p__Actinobacteriota;c__Acidimicrobiia;o__Microtrichales;f__Iamiaceae	0.054438	0.259102	0.210102	0.795556	1
d__Bacteria;p__Chloroflexi;c__TK10;o__TK10;f__TK10	0.054438	0.259102	0.210102	0.795556	1
d__Bacteria;p__Fibrobacterota;c__Fibrobacteria;o__Fibrobacterales;f__Fibrobacteraceae	0.054438	0.259102	0.210102	0.795556	1
d__Bacteria;p__Bacteroidota;c__Bacteroidia;o__Cytophagales;f__Cyclobacteriaceae	0.054438	0.259102	0.210102	0.795556	1
d__Bacteria;p__Firmicutes;c__Clostridia;o__Peptostreptococcales-Tissierellales;f__Peptostreptococcales-Tissierellales	0.054438	0.259102	0.210102	0.795556	1
d__Bacteria;p__Proteobacteria;c__Gammaproteobacteria;o__Cellvibrionales;f__Cellvibrionaceae	0.054438	0.259102	0.210102	0.795556	1
d__Bacteria;p__Bacteroidota;c__Bacteroidia;o__Sphingobacteriales;f__env.OPS_17	0.054438	0.259102	0.210102	0.795556	1
d__Bacteria;p__Patescibacteria;c__Parcubacteria;o__Candidatus_Kaiserbacteria;f__Candidatus_Kaiserbacteria	0.054438	0.259102	0.210102	0.795556	1
d__Bacteria;p__Proteobacteria;c__Alphaproteobacteria;o__Rhizobiales;f__A0839	0.054438	0.259102	0.210102	0.795556	1
d__Bacteria;p__Myxococcota;c__Polyangia;o__Polyangiales;__	0.054438	0.259102	0.210102	0.795556	1
d__Bacteria;p__Actinobacteriota;c__Acidimicrobiia;o__Microtrichales;f__uncultured	0.054438	0.259102	0.210102	0.795556	1
d__Bacteria;p__Verrucomicrobiota;c__Chlamydiae;o__Chlamydiales;f__Simkaniaceae	-0.032206	-0.152651	0.210975	0.878673	1
d__Bacteria;p__Proteobacteria;c__Alphaproteobacteria;o__Ferrovibrionales;f__Ferrovibrionaceae	-0.032206	-0.152651	0.210975	0.878673	1
d__Bacteria;p__Acidobacteriota;c__Vicinamibacteria;o__Vicinamibacterales;f__uncultured	-0.032206	-0.152651	0.210975	0.878673	1
d__Bacteria;p__Chloroflexi;c__Anaerolineae;o__Anaerolineales;f__Anaerolineaceae	-0.032206	-0.152651	0.210975	0.878673	1
d__Bacteria;p__Proteobacteria;c__Alphaproteobacteria;o__Micropepsales;f__Micropepsaceae	-0.032206	-0.139805	0.23036	0.888814	1
d__Bacteria;p__Proteobacteria;c__Gammaproteobacteria;o__Xanthomonadales;f__Rhodanobacteraceae	-0.096981	-0.139347	0.695968	0.889176	1
d__Bacteria;p__Bacteroidota;c__Bacteroidia;o__Cytophagales;f__Cytophagaceae	-0.032206	-0.1368	0.23542	0.891189	1
d__Bacteria;p__Verrucomicrobiota;c__Verrucomicrobiae;o__Pedosphaerales;f__Pedosphaeraceae	-0.032206	-0.134727	0.239043	0.892828	1
d__Bacteria;p__Actinobacteriota;c__Actinobacteria;o__Propionibacteriales;f__Propionibacteriaceae	-0.050063	-0.115611	0.433025	0.907961	1
d__Bacteria;p__Proteobacteria;c__Gammaproteobacteria;o__Xanthomonadales;f__Xanthomonadaceae	0.020709	0.027957	0.740745	0.977696	1
d__Bacteria;p__Proteobacteria;c__Gammaproteobacteria;o__Enterobacterales;f__Pectobacteriaceae	0.004021	0.007021	0.572709	0.994398	1

## Sheet: Dwarf Cavendish
id	Log-Fold Change (LFC)	W-Scores: Log-Fold Change divided by the Standard Error	Standard Error	p-Values	q-Values: FDR Corrected p-Values
d__Bacteria;p__Proteobacteria;c__Gammaproteobacteria;o__Enterobacterales;f__Enterobacteriaceae	-2.58191	-4.34034	0.594863	1.42263e-05	0.002219
d__Bacteria;p__Proteobacteria;c__Gammaproteobacteria;o__Enterobacterales;f__Pectobacteriaceae	-2.34494	-4.10039	0.571881	4.12453e-05	0.006393
d__Bacteria;p__Proteobacteria;c__Gammaproteobacteria;o__Pseudomonadales;f__Moraxellaceae	-2.31565	-3.02763	0.764841	0.00246484	0.379585
d__Bacteria;p__Proteobacteria;__;__;__	0.589782	2.9531	0.199716	0.00314595	0.481331
d__Bacteria;p__Proteobacteria;c__Gammaproteobacteria;o__Enterobacterales;__	-1.59367	-2.85626	0.557958	0.00428668	0.651575
d__Bacteria;p__Bacteroidota;c__Bacteroidia;o__Chitinophagales;f__Chitinophagaceae	-1.56807	-2.8263	0.554813	0.00470897	0.711054
d__Bacteria;p__Bdellovibrionota;c__Oligoflexia;o__0319-6G20;f__0319-6G20	-1.03679	-2.74272	0.378014	0.0060933	0.913995
d__Bacteria;p__Proteobacteria;c__Alphaproteobacteria;o__Rhizobiales;f__Rhizobiaceae	-1.04798	-2.73396	0.38332	0.00625777	0.932408
d__Bacteria;p__Planctomycetota;c__Planctomycetes;o__Isosphaerales;f__Isosphaeraceae	0.285267	2.70058	0.105632	0.00692197	1
d__Bacteria;p__Proteobacteria;c__Gammaproteobacteria;o__Aeromonadales;__	-1.9659	-2.63965	0.744758	0.00829927	1
d__Bacteria;p__Chloroflexi;c__Anaerolineae;o__Caldilineales;f__Caldilineaceae	0.33595	2.5566	0.131405	0.01057	1
d__Bacteria;p__Proteobacteria;c__Alphaproteobacteria;o__Rhizobiales;f__Pleomorphomonadaceae	-1.48677	-2.48723	0.597761	0.0128742	1
d__Bacteria;p__Actinobacteriota;c__Actinobacteria;o__Micrococcales;f__Microbacteriaceae	0.954368	2.48635	0.383843	0.012906	1
d__Bacteria;p__Proteobacteria;c__Gammaproteobacteria;o__Aeromonadales;f__Aeromonadaceae	-1.75877	-2.48399	0.708041	0.0129919	1
d__Bacteria;p__Deinococcota;c__Deinococci;o__Deinococcales;f__Deinococcaceae	-0.92771	-2.47014	0.37557	0.013506	1
d__Bacteria;p__Proteobacteria;c__Gammaproteobacteria;o__Burkholderiales;f__Rhodocyclaceae	-1.21854	-2.46018	0.495306	0.0138866	1
d__Bacteria;p__Chloroflexi;c__TK10;o__TK10;f__TK10	0.428409	2.3812	0.179913	0.0172565	1
d__Bacteria;p__Verrucomicrobiota;c__Verrucomicrobiae;o__Verrucomicrobiales;f__Rubritaleaceae	0.489968	2.36278	0.207369	0.0181384	1
d__Bacteria;p__Actinobacteriota;c__Actinobacteria;o__Propionibacteriales;f__Nocardioidaceae	0.416495	2.34632	0.17751	0.0189598	1
d__Bacteria;p__Proteobacteria;c__Alphaproteobacteria;o__Azospirillales;f__Azospirillaceae	0.901174	2.28539	0.394319	0.0222897	1
d__Bacteria;p__Proteobacteria;c__Gammaproteobacteria;o__Enterobacterales;f__Erwiniaceae	-1.90868	-2.26858	0.841354	0.0232941	1
d__Bacteria;p__Acidobacteriota;c__Acidobacteriae;o__Subgroup_2;f__Subgroup_2	-0.643051	-2.19641	0.292774	0.0280624	1
d__Bacteria;p__Verrucomicrobiota;c__Chlamydiae;o__Chlamydiales;f__Simkaniaceae	0.329852	2.18382	0.151043	0.0289755	1
d__Bacteria;p__Bacteroidota;c__Bacteroidia;o__Sphingobacteriales;f__Sphingobacteriaceae	0.746377	2.17113	0.343774	0.0299216	1
d__Bacteria;p__Actinobacteriota;c__Actinobacteria;o__Micrococcales;f__Cellulomonadaceae	-1.13205	-2.08219	0.543685	0.0373253	1
d__Bacteria;p__Firmicutes;c__Bacilli;o__Bacillales;f__Bacillaceae	-0.701802	-2.06763	0.339424	0.0386751	1
d__Bacteria;p__Proteobacteria;c__Alphaproteobacteria;__;__	0.215315	2.05229	0.104914	0.040141	1
d__Bacteria;p__Proteobacteria;c__Gammaproteobacteria;o__Salinisphaerales;f__Solimonadaceae	-0.72653	-2.05003	0.3544	0.0403614	1
d__Bacteria;p__Proteobacteria;c__Alphaproteobacteria;o__Rhodobacterales;f__Rhodobacteraceae	-1.07885	-2.03203	0.530919	0.0421503	1
d__Bacteria;p__Acidobacteriota;c__Acidobacteriae;o__Acidobacteriales;f__Acidobacteriaceae_(Subgroup_1)	0.329852	1.93266	0.170672	0.0532779	1
d__Bacteria;p__Chloroflexi;c__Chloroflexia;o__Thermomicrobiales;f__JG30-KF-CM45	0.179355	1.9074	0.094031	0.0564683	1
d__Bacteria;p__Myxococcota;c__Polyangia;o__Polyangiales;f__Polyangiaceae	0.156565	1.87873	0.083335	0.0602814	1
d__Bacteria;p__Proteobacteria;c__Gammaproteobacteria;o__Diplorickettsiales;f__Diplorickettsiaceae	-0.831061	-1.85028	0.449155	0.0642738	1
d__Bacteria;p__Patescibacteria;c__Parcubacteria;o__Candidatus_Kaiserbacteria;f__Candidatus_Kaiserbacteria	0.230038	1.80219	0.127644	0.0715161	1
d__Bacteria;p__Proteobacteria;c__Gammaproteobacteria;o__Gammaproteobacteria_Incertae_Sedis;f__Unknown_Family	-0.543238	-1.77098	0.306745	0.0765645	1
d__Bacteria;p__Chloroflexi;c__Chloroflexia;o__Chloroflexales;f__Roseiflexaceae	0.243208	1.76733	0.137613	0.077173	1
d__Bacteria;p__Verrucomicrobiota;c__Chlamydiae;o__Chlamydiales;f__Parachlamydiaceae	-0.63185	-1.73776	0.3636	0.0822529	1
d__Bacteria;p__Verrucomicrobiota;c__Verrucomicrobiae;o__Verrucomicrobiales;f__Verrucomicrobiaceae	0.255122	1.73533	0.147017	0.0826828	1
d__Bacteria;p__Firmicutes;c__Clostridia;o__Clostridiales;f__Clostridiaceae	-0.391189	-1.71426	0.228196	0.0864804	1
d__Bacteria;p__Fibrobacterota;c__Fibrobacteria;o__Fibrobacterales;f__Fibrobacteraceae	0.265998	1.70729	0.155802	0.0877686	1
d__Bacteria;p__Firmicutes;c__Bacilli;o__Staphylococcales;f__Staphylococcaceae	-0.654965	-1.67994	0.389873	0.0929682	1
d__Bacteria;p__Actinobacteriota;c__Acidimicrobiia;o__Microtrichales;f__uncultured	0.128672	1.67809	0.076678	0.0933293	1
d__Bacteria;p__Bdellovibrionota;c__Bdellovibrionia;o__Bdellovibrionales;f__Bdellovibrionaceae	0.198624	1.64451	0.12078	0.10007	1
d__Bacteria;p__Firmicutes;c__Clostridia;o__Oscillospirales;f__Oscillospiraceae	-0.441872	-1.64206	0.269097	0.100578	1
d__Bacteria;p__Proteobacteria;c__Gammaproteobacteria;o__Burkholderiales;f__Burkholderiaceae	0.929317	1.64161	0.566101	0.100671	1
d__Bacteria;p__Proteobacteria;c__Alphaproteobacteria;o__Caulobacterales;f__Caulobacteraceae	-1.31096	-1.62305	0.807717	0.10458	1
d__Bacteria;p__Myxococcota;c__Polyangia;o__Polyangiales;f__BIrii41	0.243208	1.60157	0.151856	0.109251	1
d__Bacteria;p__Firmicutes;c__Bacilli;o__Lactobacillales;f__Streptococcaceae	0.855811	1.58477	0.540023	0.113019	1
d__Bacteria;p__Verrucomicrobiota;c__Verrucomicrobiae;o__Chthoniobacterales;f__Chthoniobacteraceae	0.362647	1.52405	0.23795	0.127497	1
d__Bacteria;p__Bacteroidota;c__Bacteroidia;o__Bacteroidales;f__Dysgonomonadaceae	-0.383121	-1.51782	0.252416	0.129061	1
d__Bacteria;p__Bacteroidota;c__Bacteroidia;o__Sphingobacteriales;f__env.OPS_17	0.179355	1.51407	0.118459	0.130008	1
d__Bacteria;p__Proteobacteria;c__Gammaproteobacteria;o__Burkholderiales;f__Comamonadaceae	-0.761619	-1.47308	0.517024	0.140729	1
d__Bacteria;p__Proteobacteria;c__Gammaproteobacteria;o__Legionellales;f__Legionellaceae	-0.528515	-1.45477	0.363299	0.145734	1
d__Bacteria;p__Actinobacteriota;c__Actinobacteria;o__Micrococcales;f__Micrococcaceae	-0.583744	-1.44878	0.402922	0.1474	1
d__Bacteria;p__Proteobacteria;c__Alphaproteobacteria;o__Rhizobiales;f__Kaistiaceae	-0.319268	-1.4447	0.220993	0.148542	1
d__Bacteria;p__Firmicutes;c__Negativicutes;o__Veillonellales-Selenomonadales;f__Sporomusaceae	-0.304545	-1.4233	0.213972	0.15465	1
d__Bacteria;p__Bdellovibrionota;c__Bdellovibrionia;o__Bacteriovoracales;f__Bacteriovoracaceae	-0.268585	-1.39834	0.192075	0.162012	1
d__Bacteria;p__Verrucomicrobiota;c__Verrucomicrobiae;o__Pedosphaerales;f__Pedosphaeraceae	0.243208	1.38126	0.176077	0.167199	1
d__Bacteria;p__Bacteroidota;c__Bacteroidia;o__Cytophagales;f__Spirosomaceae	0.517861	1.36573	0.379184	0.172025	1
d__Bacteria;p__Proteobacteria;c__Alphaproteobacteria;o__Rhizobiales;f__Hyphomicrobiaceae	-0.363296	-1.34228	0.270656	0.179506	1
d__Bacteria;p__Firmicutes;c__Bacilli;o__Bacillales;f__Planococcaceae	0.635687	1.30691	0.486405	0.191244	1
d__Bacteria;p__Myxococcota;c__Polyangia;o__Blfdi19;f__Blfdi19	0.392449	1.25129	0.313635	0.210828	1
d__Bacteria;p__Proteobacteria;c__Gammaproteobacteria;__;__	-0.374497	-1.24745	0.30021	0.212232	1
d__Bacteria;p__Proteobacteria;c__Gammaproteobacteria;o__Xanthomonadales;f__Xanthomonadaceae	-0.981192	-1.2401	0.791222	0.214939	1
d__Bacteria;p__Proteobacteria;c__Alphaproteobacteria;o__Rhizobiales;f__Devosiaceae	-0.704194	-1.22231	0.576118	0.221591	1
d__Bacteria;p__Actinobacteriota;c__Actinobacteria;o__Micromonosporales;f__Micromonosporaceae	-0.31455	-1.19141	0.264015	0.233492	1
d__Bacteria;p__Proteobacteria;c__Alphaproteobacteria;o__Acetobacterales;f__Acetobacteraceae	-0.551172	-1.1817	0.466422	0.237324	1
d__Bacteria;p__Proteobacteria;c__Gammaproteobacteria;o__Coxiellales;f__Coxiellaceae	-0.304545	-1.16274	0.26192	0.244935	1
d__Bacteria;p__Proteobacteria;c__Alphaproteobacteria;o__Paracaedibacterales;f__Paracaedibacteraceae	-0.217902	-1.16123	0.187647	0.245548	1
d__Bacteria;p__Actinobacteriota;c__Actinobacteria;o__Corynebacteriales;f__Corynebacteriaceae	0.623774	1.15633	0.539443	0.247546	1
d__Bacteria;p__Patescibacteria;c__Saccharimonadia;o__Saccharimonadales;f__Saccharimonadales	0.092712	1.14861	0.080716	0.250716	1
d__Bacteria;p__Actinobacteriota;c__Acidimicrobiia;o__Microtrichales;f__Iamiaceae	0.092712	1.14861	0.080716	0.250716	1
d__Bacteria;p__Bacteroidota;c__Bacteroidia;o__Flavobacteriales;f__Flavobacteriaceae	0.092712	1.14861	0.080716	0.250716	1
d__Bacteria;p__Myxococcota;c__Polyangia;o__Polyangiales;__	0.092712	1.14861	0.080716	0.250716	1
d__Bacteria;p__Acidobacteriota;c__Vicinamibacteria;o__Vicinamibacterales;f__uncultured	0.156565	1.12683	0.138942	0.259814	1
d__Bacteria;p__Proteobacteria;c__Alphaproteobacteria;o__uncultured;f__uncultured	-0.268585	-1.11884	0.240057	0.26321	1
d__Bacteria;p__Proteobacteria;c__Alphaproteobacteria;o__Rhodospirillales;f__Magnetospirillaceae	-0.383121	-1.10261	0.347467	0.270195	1
d__Bacteria;p__Myxococcota;c__Polyangia;o__Haliangiales;f__Haliangiaceae	-0.245795	-1.09075	0.225345	0.275384	1
d__Bacteria;p__Proteobacteria;c__Alphaproteobacteria;o__Rhodospirillales;f__uncultured	0.128672	1.08707	0.118365	0.277004	1
d__Bacteria;p__Proteobacteria;c__Gammaproteobacteria;o__Burkholderiales;f__Methylophilaceae	-0.181941	-1.085	0.167689	0.277923	1
d__Bacteria;p__Actinobacteriota;c__Actinobacteria;o__Corynebacteriales;f__Nocardiaceae	-0.217902	-1.07282	0.203112	0.283354	1
d__Bacteria;p__Proteobacteria;c__Gammaproteobacteria;o__Burkholderiales;__	0.156565	1.04686	0.149556	0.295163	1
d__Bacteria;p__Verrucomicrobiota;c__Verrucomicrobiae;o__Opitutales;f__Opitutaceae	-0.217902	-1.04311	0.208896	0.296896	1
d__Bacteria;p__Proteobacteria;c__Alphaproteobacteria;o__Zavarziniales;f__Zavarziniaceae	0.293891	1.03062	0.28516	0.30272	1
d__Bacteria;p__Actinobacteriota;c__Thermoleophilia;o__Solirubrobacterales;f__67-14	-0.323814	-1.02882	0.314745	0.303567	1
d__Bacteria;p__Proteobacteria;c__Alphaproteobacteria;o__Sphingomonadales;f__Sphingomonadaceae	-0.592831	-1.01738	0.582702	0.308971	1
d__Bacteria;p__Proteobacteria;c__Gammaproteobacteria;o__Enterobacterales;f__Yersiniaceae	0.764814	0.994689	0.768898	0.319887	1
d__Bacteria;p__Dependentiae;c__Babeliae;o__Babeliales;f__Vermiphilaceae	-0.304545	-0.96441	0.315784	0.33484	1
d__Bacteria;p__Myxococcota;c__Myxococcia;o__Myxococcales;f__Myxococcaceae	-0.181941	-0.95314	0.190886	0.340519	1
d__Bacteria;p__Actinobacteriota;c__Actinobacteria;o__Pseudonocardiales;f__Pseudonocardiaceae	-0.181941	-0.95314	0.190886	0.340519	1
d__Bacteria;p__Bacteroidota;c__Bacteroidia;o__Sphingobacteriales;f__NS11-12_marine_group	-0.181941	-0.95314	0.190886	0.340519	1
d__Bacteria;p__Proteobacteria;c__Gammaproteobacteria;o__PLTA13;f__PLTA13	-0.181941	-0.95314	0.190886	0.340519	1
d__Bacteria;p__Acidobacteriota;c__Thermoanaerobaculia;o__Thermoanaerobaculales;f__Thermoanaerobaculaceae	0.285267	0.939497	0.303638	0.347475	1
d__Bacteria;p__Dependentiae;c__Babeliae;o__Babeliales;f__Babeliales	-0.181941	-0.900502	0.202044	0.367853	1
d__Bacteria;p__Proteobacteria;c__Alphaproteobacteria;o__Rhizobiales;f__Ancalomicrobiaceae	-0.304545	-0.89161	0.341568	0.372602	1
d__Bacteria;p__Planctomycetota;c__Planctomycetes;o__uncultured;f__uncultured	-0.181941	-0.843024	0.21582	0.399215	1
d__Bacteria;p__Bacteroidota;c__Bacteroidia;o__Flavobacteriales;f__Crocinitomicaceae	-0.181941	-0.813685	0.223602	0.415825	1
d__Bacteria;p__Verrucomicrobiota;c__Verrucomicrobiae;o__Chthoniobacterales;f__Xiphinematobacteraceae	0.301959	0.81292	0.371449	0.416264	1
d__Bacteria;p__Desulfobacterota;c__uncultured;o__uncultured;f__uncultured	0.171288	0.780464	0.219469	0.435118	1
d__Bacteria;p__Proteobacteria;c__Alphaproteobacteria;o__Dongiales;f__Dongiaceae	0.233463	0.772872	0.302072	0.439598	1
d__Bacteria;p__Proteobacteria;c__Alphaproteobacteria;o__Rhizobiales;f__Rhodomicrobiaceae	-0.20121	-0.768768	0.261731	0.442031	1
d__Bacteria;p__Chloroflexi;c__Anaerolineae;o__Anaerolineales;f__Anaerolineaceae	-0.131258	-0.756153	0.173587	0.449558	1
d__Bacteria;p__Actinobacteriota;c__Actinobacteria;o__Streptomycetales;f__Streptomycetaceae	0.326228	0.752745	0.433384	0.451603	1
d__Bacteria;__;__;__;__	0.342554	0.746333	0.458982	0.455466	1
d__Bacteria;p__Firmicutes;c__Clostridia;o__Oscillospirales;f__Ruminococcaceae	-0.131258	-0.720433	0.182194	0.471258	1
d__Bacteria;p__Proteobacteria;c__Alphaproteobacteria;o__Rhizobiales;f__Beijerinckiaceae	0.294248	0.714297	0.411941	0.475044	1
d__Bacteria;p__Planctomycetota;c__Planctomycetes;o__Pirellulales;f__Pirellulaceae	0.138677	0.711762	0.194836	0.476612	1
d__Bacteria;p__Proteobacteria;c__Gammaproteobacteria;o__Burkholderiales;f__Alcaligenaceae	0.305489	0.69469	0.439749	0.48725	1
d__Bacteria;p__Actinobacteriota;c__Actinobacteria;o__Corynebacteriales;f__Mycobacteriaceae	0.215315	0.685975	0.313882	0.492729	1
d__Bacteria;p__Bacteroidota;c__Bacteroidia;o__Flavobacteriales;f__Weeksellaceae	0.128672	0.684328	0.188027	0.493768	1
d__Bacteria;p__Dependentiae;c__Babeliae;o__Babeliales;__	-0.231072	-0.670351	0.344703	0.502634	1
d__Bacteria;p__Bacteroidota;c__Bacteroidia;o__Cytophagales;f__Cytophagaceae	-0.131258	-0.647886	0.202595	0.517059	1
d__Bacteria;p__Actinobacteriota;c__Acidimicrobiia;o__Microtrichales;f__Ilumatobacteraceae	0.179355	0.63749	0.281346	0.523806	1
d__Bacteria;p__Acidobacteriota;c__Vicinamibacteria;o__Vicinamibacterales;f__Vicinamibacteraceae	0.102717	0.605006	0.169778	0.545175	1
d__Bacteria;p__Proteobacteria;c__Alphaproteobacteria;o__Rhizobiales;f__Methyloligellaceae	-0.131258	-0.601603	0.218181	0.547439	1
d__Bacteria;p__Planctomycetota;c__Planctomycetes;o__Gemmatales;f__Gemmataceae	0.159312	0.596195	0.267215	0.551045	1
d__Bacteria;p__Actinobacteriota;c__Thermoleophilia;o__Solirubrobacterales;f__Solirubrobacteraceae	0.11198	0.560103	0.199928	0.57541	1
d__Bacteria;p__Proteobacteria;c__Gammaproteobacteria;o__Pseudomonadales;f__Pseudomonadaceae	0.242728	0.546494	0.444155	0.584727	1
d__Bacteria;p__Bacteroidota;c__Bacteroidia;o__Cytophagales;f__Microscillaceae	0.174637	0.533666	0.327241	0.593573	1
d__Bacteria;p__Chloroflexi;c__Chloroflexia;o__Chloroflexales;f__Chloroflexaceae	0.042028	0.53175	0.079038	0.594899	1
d__Bacteria;p__Proteobacteria;c__Alphaproteobacteria;o__Caulobacterales;f__Hyphomonadaceae	-0.103365	-0.474474	0.217852	0.635162	1
d__Bacteria;p__Proteobacteria;c__Alphaproteobacteria;o__Rhizobiales;f__Xanthobacteraceae	0.184021	0.461854	0.398439	0.644186	1
d__Bacteria;p__Patescibacteria;c__Saccharimonadia;o__Saccharimonadales;f__LWQ8	0.124703	0.420936	0.296252	0.673802	1
d__Bacteria;p__Proteobacteria;c__Alphaproteobacteria;o__Reyranellales;f__Reyranellaceae	0.165256	0.419525	0.393911	0.674832	1
d__Bacteria;p__Proteobacteria;c__Alphaproteobacteria;o__Ferrovibrionales;f__Ferrovibrionaceae	-0.044615	-0.413864	0.107801	0.678974	1
d__Bacteria;p__Proteobacteria;c__Alphaproteobacteria;o__Rhizobiales;f__D05-2	-0.11199	-0.407247	0.274992	0.683827	1
d__Bacteria;p__Proteobacteria;c__Alphaproteobacteria;o__Rhizobiales;__	-0.072508	-0.396541	0.182851	0.691706	1
d__Bacteria;p__Proteobacteria;c__Gammaproteobacteria;o__Burkholderiales;f__Nitrosomonadaceae	-0.044615	-0.388502	0.114838	0.697644	1
d__Bacteria;p__Spirochaetota;c__Spirochaetia;o__Spirochaetales;f__Spirochaetaceae	0.084087	0.374144	0.224747	0.708298	1
d__Bacteria;p__Verrucomicrobiota;c__Verrucomicrobiae;o__Methylacidiphilales;f__Methylacidiphilaceae	-0.044615	-0.371956	0.119947	0.709926	1
d__Bacteria;p__Verrucomicrobiota;c__Chlamydiae;o__Chlamydiales;f__cvE6	0.11198	0.363203	0.308314	0.716453	1
d__Bacteria;p__Proteobacteria;c__Alphaproteobacteria;o__Holosporales;f__Holosporaceae	0.069921	0.343718	0.203427	0.731058	1
d__Bacteria;p__Bdellovibrionota;c__Oligoflexia;o__Oligoflexales;f__uncultured	0.07602	0.321019	0.236809	0.748196	1
d__Bacteria;p__Proteobacteria;c__Alphaproteobacteria;o__Micropepsales;f__Micropepsaceae	-0.044615	-0.314092	0.142044	0.753451	1
d__Bacteria;p__Actinobacteriota;c__Actinobacteria;o__Propionibacteriales;f__Propionibacteriaceae	-0.169488	-0.291501	0.581431	0.770668	1
d__Bacteria;p__Proteobacteria;c__Gammaproteobacteria;o__Burkholderiales;f__Oxalobacteraceae	0.169176	0.283024	0.597744	0.777159	1
d__Bacteria;p__Chloroflexi;c__Anaerolineae;o__SBR1031;f__SBR1031	-0.044615	-0.2586	0.172525	0.795944	1
d__Bacteria;p__Proteobacteria;c__Alphaproteobacteria;o__Micavibrionales;f__uncultured	-0.044615	-0.2586	0.172525	0.795944	1
d__Bacteria;p__Actinobacteriota;c__Acidimicrobiia;o__Microtrichales;f__Microtrichaceae	-0.044615	-0.2586	0.172525	0.795944	1
d__Bacteria;p__Actinobacteriota;c__Actinobacteria;o__Micrococcales;__	-0.044615	-0.2586	0.172525	0.795944	1
d__Bacteria;p__Bacteroidota;c__Bacteroidia;o__Cytophagales;f__Cyclobacteriaceae	-0.044615	-0.2586	0.172525	0.795944	1
d__Bacteria;p__Firmicutes;c__Clostridia;o__Peptostreptococcales-Tissierellales;f__Peptostreptococcales-Tissierellales	-0.044615	-0.2586	0.172525	0.795944	1
d__Bacteria;p__Patescibacteria;c__Saccharimonadia;o__Saccharimonadales;f__Saccharimonadaceae	-0.044615	-0.2586	0.172525	0.795944	1
d__Bacteria;p__Proteobacteria;c__Gammaproteobacteria;o__Cellvibrionales;f__Cellvibrionaceae	-0.044615	-0.2586	0.172525	0.795944	1
d__Bacteria;p__Firmicutes;c__Clostridia;o__Clostridia;f__Gracilibacteraceae	-0.044615	-0.2586	0.172525	0.795944	1
d__Bacteria;p__Proteobacteria;c__Alphaproteobacteria;o__Rhizobiales;f__A0839	-0.044615	-0.2586	0.172525	0.795944	1
d__Bacteria;p__Proteobacteria;c__Alphaproteobacteria;o__Rhizobiales;f__Rhizobiales_Incertae_Sedis	-0.083384	-0.255661	0.326151	0.798212	1
d__Bacteria;p__Patescibacteria;c__Saccharimonadia;o__Saccharimonadales;__	0.042028	0.224439	0.18726	0.822415	1
d__Bacteria;p__Bacteroidota;c__SJA-28;o__SJA-28;f__SJA-28	0.042028	0.202128	0.20793	0.839817	1
d__Bacteria;p__Verrucomicrobiota;c__Chlamydiae;o__Chlamydiales;__	-0.044615	-0.190015	0.234797	0.849297	1
d__Bacteria;p__Chloroflexi;c__Anaerolineae;o__SBR1031;f__A4b	0.042028	0.184065	0.228335	0.853962	1
d__Bacteria;p__Proteobacteria;c__Gammaproteobacteria;o__Xanthomonadales;f__Rhodanobacteraceae	-0.093473	-0.177543	0.526481	0.859082	1
d__Bacteria;p__Firmicutes;c__Bacilli;o__Paenibacillales;f__Paenibacillaceae	0.078961	0.166903	0.473098	0.867446	1
d__Bacteria;p__Actinobacteriota;c__Acidimicrobiia;o__IMCC26256;f__IMCC26256	-0.044615	-0.164876	0.270597	0.869042	1
d__Bacteria;p__Proteobacteria;c__Gammaproteobacteria;o__Steroidobacterales;f__Steroidobacteraceae	0.036213	0.112569	0.3217	0.910372	1
d__Bacteria;p__Verrucomicrobiota;c__Verrucomicrobiae;o__Chthoniobacterales;f__Terrimicrobiaceae	0.033961	0.111981	0.303276	0.910839	1

## Sheet: FHIA-25
id	Log-Fold Change (LFC)	W-Scores: Log-Fold Change divided by the Standard Error	Standard Error	p-Values	q-Values: FDR Corrected p-Values
d__Bacteria;p__Bacteroidota;c__Bacteroidia;o__Sphingobacteriales;f__Sphingobacteriaceae	0.974761	3.98821	0.244411	6.7e-05	0.010452
d__Bacteria;p__Patescibacteria;c__Saccharimonadia;o__Saccharimonadales;f__Saccharimonadales	1.21562	3.81313	0.318797	0.000137	0.021406
d__Bacteria;p__Verrucomicrobiota;c__Verrucomicrobiae;o__Verrucomicrobiales;f__Rubritaleaceae	1.15936	3.72911	0.310895	0.000192	0.029785
d__Bacteria;p__Proteobacteria;__;__;__	1.0026	3.49946	0.286502	0.000466	0.071795
d__Bacteria;p__Proteobacteria;c__Gammaproteobacteria;o__Aeromonadales;__	-2.39738	-3.4665	0.691586	0.000527	0.080675
d__Bacteria;p__Actinobacteriota;c__Actinobacteria;o__Micrococcales;f__Micrococcaceae	-1.16343	-3.4435	0.337863	0.000574	0.087285
d__Bacteria;p__Actinobacteriota;c__Actinobacteria;o__Propionibacteriales;f__Propionibacteriaceae	-1.39741	-3.32843	0.419841	0.000873	0.13188
d__Bacteria;p__Actinobacteriota;c__Acidimicrobiia;o__Microtrichales;f__uncultured	0.823721	3.29002	0.250369	0.001002	0.150268
d__Bacteria;p__Verrucomicrobiota;c__Verrucomicrobiae;o__Verrucomicrobiales;f__Verrucomicrobiaceae	0.869043	3.18432	0.272914	0.001451	0.216194
d__Bacteria;p__Deinococcota;c__Deinococci;o__Deinococcales;f__Deinococcaceae	-1.11014	-3.17523	0.349626	0.001497	0.221585
d__Bacteria;p__Bacteroidota;c__Bacteroidia;o__Cytophagales;f__Spirosomaceae	0.806161	3.12803	0.257722	0.00176	0.258697
d__Bacteria;p__Proteobacteria;c__Gammaproteobacteria;o__Enterobacterales;f__Enterobacteriaceae	-2.23387	-3.1131	0.717571	0.001851	0.270295
d__Bacteria;p__Actinobacteriota;c__Actinobacteria;o__Propionibacteriales;f__Nocardioidaceae	0.947377	3.10833	0.304786	0.001881	0.272812
d__Bacteria;p__Proteobacteria;c__Gammaproteobacteria;o__Burkholderiales;f__Methylophilaceae	0.636764	3.09216	0.205928	0.001987	0.286134
d__Bacteria;p__Proteobacteria;c__Alphaproteobacteria;o__Zavarziniales;f__Zavarziniaceae	1.85819	2.98115	0.623314	0.002872	0.410652
d__Bacteria;p__Firmicutes;c__Negativicutes;o__Veillonellales-Selenomonadales;f__Sporomusaceae	0.77728	2.94474	0.263956	0.003232	0.458986
d__Bacteria;p__Firmicutes;c__Bacilli;o__Staphylococcales;f__Staphylococcaceae	-1.01068	-2.87639	0.351372	0.004023	0.567173
d__Bacteria;p__Actinobacteriota;c__Actinobacteria;o__Corynebacteriales;f__Mycobacteriaceae	1.25832	2.86322	0.439478	0.004194	0.587107
d__Bacteria;p__Bdellovibrionota;c__Oligoflexia;o__0319-6G20;f__0319-6G20	-1.10607	-2.7623	0.400415	0.00574	0.797804
d__Bacteria;p__Bdellovibrionota;c__Bdellovibrionia;o__Bdellovibrionales;f__Bdellovibrionaceae	0.787095	2.35978	0.333547	0.018286	1
d__Bacteria;p__Proteobacteria;c__Gammaproteobacteria;o__Enterobacterales;f__Erwiniaceae	-1.94795	-2.32795	0.836767	0.019915	1
d__Bacteria;p__Actinobacteriota;c__Acidimicrobiia;o__Microtrichales;f__Ilumatobacteraceae	0.719518	2.26379	0.317837	0.023587	1
d__Bacteria;p__Patescibacteria;c__Saccharimonadia;o__Saccharimonadales;__	0.459587	2.2115	0.207817	0.027001	1
d__Bacteria;p__Dependentiae;c__Babeliae;o__Babeliales;f__Babeliales	0.57087	2.15312	0.265136	0.031309	1
d__Bacteria;p__Proteobacteria;c__Gammaproteobacteria;o__Burkholderiales;f__Alcaligenaceae	1.26373	2.14216	0.589933	0.03218	1
d__Bacteria;p__Verrucomicrobiota;c__Verrucomicrobiae;o__Chthoniobacterales;f__Chthoniobacteraceae	0.603993	2.13797	0.282508	0.032519	1
d__Bacteria;__;__;__;__	0.735072	2.05628	0.357477	0.039756	1
d__Bacteria;p__Planctomycetota;c__Planctomycetes;o__Gemmatales;f__Gemmataceae	-0.422134	-2.04201	0.206725	0.041151	1
d__Bacteria;p__Bacteroidota;c__Bacteroidia;o__Flavobacteriales;f__Flavobacteriaceae	0.39201	1.98692	0.197295	0.046932	1
d__Bacteria;p__Proteobacteria;c__Alphaproteobacteria;o__Caulobacterales;f__Caulobacteraceae	-1.41929	-1.97716	0.71784	0.048023	1
d__Bacteria;p__Proteobacteria;c__Gammaproteobacteria;o__Aeromonadales;f__Aeromonadaceae	-1.75558	-1.97083	0.890779	0.048743	1
d__Bacteria;p__Proteobacteria;c__Alphaproteobacteria;o__Rhizobiales;f__Devosiaceae	1.3889	1.97071	0.70477	0.048757	1
d__Bacteria;p__Actinobacteriota;c__Actinobacteria;o__Streptomycetales;f__Streptomycetaceae	1.43521	1.95977	0.732334	0.050022	1
d__Bacteria;p__Proteobacteria;c__Gammaproteobacteria;o__Burkholderiales;f__Rhodocyclaceae	-0.834977	-1.92694	0.433319	0.053988	1
d__Bacteria;p__Proteobacteria;c__Gammaproteobacteria;o__Legionellales;f__Legionellaceae	-0.660262	-1.87157	0.352784	0.061266	1
d__Bacteria;p__Proteobacteria;c__Gammaproteobacteria;o__Burkholderiales;f__Burkholderiaceae	1.02349	1.8544	0.551924	0.063681	1
d__Bacteria;p__Proteobacteria;c__Gammaproteobacteria;__;__	0.634567	1.84884	0.343224	0.064481	1
d__Bacteria;p__Proteobacteria;c__Alphaproteobacteria;o__Reyranellales;f__Reyranellaceae	0.836077	1.84546	0.453045	0.06497	1
d__Bacteria;p__Patescibacteria;c__Parcubacteria;o__Candidatus_Kaiserbacteria;f__Candidatus_Kaiserbacteria	0.361623	1.80184	0.200696	0.07157	1
d__Bacteria;p__Planctomycetota;c__Planctomycetes;o__uncultured;f__uncultured	0.424781	1.79896	0.236125	0.072024	1
d__Bacteria;p__Proteobacteria;c__Alphaproteobacteria;o__Azospirillales;f__Azospirillaceae	0.718953	1.76198	0.408037	0.078073	1
d__Bacteria;p__Actinobacteriota;c__Actinobacteria;o__Micromonosporales;f__Micromonosporaceae	0.878991	1.68911	0.520387	0.091198	1
d__Bacteria;p__Bacteroidota;c__Bacteroidia;o__Bacteroidales;f__Dysgonomonadaceae	-0.428225	-1.67879	0.25508	0.093193	1
d__Bacteria;p__Desulfobacterota;c__uncultured;o__uncultured;f__uncultured	-0.349649	-1.65993	0.21064	0.096928	1
d__Bacteria;p__Proteobacteria;c__Alphaproteobacteria;o__Rhizobiales;f__Kaistiaceae	-0.364372	-1.62644	0.22403	0.103856	1
d__Bacteria;p__Verrucomicrobiota;c__Verrucomicrobiae;o__Chthoniobacterales;f__Terrimicrobiaceae	0.693763	1.60407	0.432501	0.108698	1
d__Bacteria;p__Bacteroidota;c__Bacteroidia;o__Cytophagales;f__Microscillaceae	0.98285	1.59973	0.614384	0.109658	1
d__Bacteria;p__Actinobacteriota;c__Actinobacteria;o__Micrococcales;f__Microbacteriaceae	0.900266	1.59818	0.563308	0.110003	1
d__Bacteria;p__Proteobacteria;c__Gammaproteobacteria;o__Cellvibrionales;f__Cellvibrionaceae	0.603428	1.57764	0.382488	0.114648	1
d__Bacteria;p__Firmicutes;c__Bacilli;o__Paenibacillales;f__Paenibacillaceae	0.540483	1.54223	0.350455	0.123017	1
d__Bacteria;p__Actinobacteriota;c__Actinobacteria;o__Pseudonocardiales;f__Pseudonocardiaceae	0.562321	1.50687	0.373171	0.131844	1
d__Bacteria;p__Acidobacteriota;c__Acidobacteriae;o__Subgroup_2;f__Subgroup_2	-0.514868	-1.50208	0.342771	0.133077	1
d__Bacteria;p__Proteobacteria;c__Alphaproteobacteria;o__Rhizobiales;__	0.473449	1.49276	0.317164	0.135501	1
d__Bacteria;p__Myxococcota;c__Polyangia;o__Polyangiales;__	0.256855	1.49168	0.172191	0.135782	1
d__Bacteria;p__Proteobacteria;c__Gammaproteobacteria;o__Pseudomonadales;f__Moraxellaceae	-0.992981	-1.45904	0.680572	0.144554	1
d__Bacteria;p__Verrucomicrobiota;c__Chlamydiae;o__Chlamydiales;__	-0.263006	-1.45351	0.180945	0.146083	1
d__Bacteria;p__Planctomycetota;c__Planctomycetes;o__Isosphaerales;f__Isosphaeraceae	0.276485	1.44808	0.190932	0.147594	1
d__Bacteria;p__Proteobacteria;c__Gammaproteobacteria;o__Burkholderiales;f__Comamonadaceae	1.20433	1.43768	0.837687	0.150524	1
d__Bacteria;p__Actinobacteriota;c__Actinobacteria;o__Micrococcales;__	0.39201	1.37865	0.284343	0.168003	1
d__Bacteria;p__Proteobacteria;c__Alphaproteobacteria;o__Paracaedibacterales;f__Paracaedibacteraceae	-0.263006	-1.37544	0.191215	0.168994	1
d__Bacteria;p__Spirochaetota;c__Spirochaetia;o__Spirochaetales;f__Spirochaetaceae	0.560092	1.32791	0.421786	0.184209	1
d__Bacteria;p__Verrucomicrobiota;c__Chlamydiae;o__Chlamydiales;f__Parachlamydiaceae	-0.502152	-1.30759	0.384029	0.191013	1
d__Bacteria;p__Proteobacteria;c__Gammaproteobacteria;o__Salinisphaerales;f__Solimonadaceae	-0.53077	-1.30721	0.406033	0.191142	1
d__Bacteria;p__Proteobacteria;c__Alphaproteobacteria;o__Holosporales;f__Holosporaceae	-0.313689	-1.30288	0.240767	0.192618	1
d__Bacteria;p__Firmicutes;c__Bacilli;o__Bacillales;f__Bacillaceae	-0.509922	-1.28302	0.397438	0.199484	1
d__Bacteria;p__Myxococcota;c__Polyangia;o__Blfdi19;f__Blfdi19	-0.263006	-1.27417	0.206413	0.202602	1
d__Bacteria;p__Actinobacteriota;c__Acidimicrobiia;o__Microtrichales;f__Iamiaceae	0.294045	1.26235	0.232934	0.206822	1
d__Bacteria;p__Dependentiae;c__Babeliae;o__Babeliales;__	-0.367727	-1.25256	0.293579	0.210364	1
d__Bacteria;p__Proteobacteria;c__Alphaproteobacteria;o__Rhodospirillales;f__Magnetospirillaceae	-0.428225	-1.22558	0.349406	0.220357	1
d__Bacteria;p__Proteobacteria;c__Alphaproteobacteria;o__Dongiales;f__Dongiaceae	0.404883	1.21246	0.333934	0.225334	1
d__Bacteria;p__Proteobacteria;c__Alphaproteobacteria;__;__	0.361623	1.18648	0.304787	0.235433	1
d__Bacteria;p__Firmicutes;c__Bacilli;o__Lactobacillales;f__Streptococcaceae	-0.227045	-1.16796	0.194395	0.242823	1
d__Bacteria;p__Bacteroidota;c__Bacteroidia;o__Sphingobacteriales;f__NS11-12_marine_group	-0.227045	-1.16796	0.194395	0.242823	1
d__Bacteria;p__Proteobacteria;c__Alphaproteobacteria;o__Rhizobiales;f__Xanthobacteraceae	0.515532	1.16694	0.441782	0.243236	1
d__Bacteria;p__Bacteroidota;c__Bacteroidia;o__Chitinophagales;f__Chitinophagaceae	-0.725762	-1.16568	0.622608	0.243743	1
d__Bacteria;p__Proteobacteria;c__Alphaproteobacteria;o__Micavibrionales;f__uncultured	0.208908	1.15637	0.180658	0.247529	1
d__Bacteria;p__Proteobacteria;c__Gammaproteobacteria;o__Burkholderiales;f__Nitrosomonadaceae	0.254683	1.14607	0.222222	0.251764	1
d__Bacteria;p__Actinobacteriota;c__Thermoleophilia;o__Solirubrobacterales;f__67-14	0.376809	1.08538	0.347168	0.277754	1
d__Bacteria;p__Bdellovibrionota;c__Bdellovibrionia;o__Bacteriovoracales;f__Bacteriovoracaceae	-0.198164	-1.07163	0.184918	0.283884	1
d__Bacteria;p__Bacteroidota;c__SJA-28;o__SJA-28;f__SJA-28	-0.263006	-1.06743	0.246391	0.285778	1
d__Bacteria;p__Firmicutes;c__Clostridia;o__Oscillospirales;f__Oscillospiraceae	-0.303873	-1.03388	0.293915	0.301191	1
d__Bacteria;p__Chloroflexi;c__Anaerolineae;o__SBR1031;f__A4b	0.527954	1.02057	0.517312	0.307458	1
d__Bacteria;p__Proteobacteria;c__Alphaproteobacteria;o__Rhizobiales;f__Pleomorphomonadaceae	1.01519	1.00516	1.00998	0.314822	1
d__Bacteria;p__Bacteroidota;c__Bacteroidia;o__Flavobacteriales;f__Crocinitomicaceae	-0.227045	-1.00195	0.226604	0.316369	1
d__Bacteria;p__Chloroflexi;c__Chloroflexia;o__Chloroflexales;f__Roseiflexaceae	0.417702	0.987163	0.423133	0.323563	1
d__Bacteria;p__Chloroflexi;c__Anaerolineae;o__SBR1031;f__SBR1031	0.372379	0.966725	0.385197	0.333682	1
d__Bacteria;p__Proteobacteria;c__Gammaproteobacteria;o__Burkholderiales;__	-0.176362	-0.948866	0.185866	0.342689	1
d__Bacteria;p__Proteobacteria;c__Gammaproteobacteria;o__Xanthomonadales;f__Xanthomonadaceae	0.785939	0.948214	0.828863	0.34302	1
d__Bacteria;p__Proteobacteria;c__Gammaproteobacteria;o__Enterobacterales;__	0.880206	0.937081	0.939307	0.348717	1
d__Bacteria;p__Proteobacteria;c__Alphaproteobacteria;o__Rhizobiales;f__Beijerinckiaceae	0.500897	0.930013	0.538591	0.352364	1
d__Bacteria;p__Proteobacteria;c__Alphaproteobacteria;o__Sphingomonadales;f__Sphingomonadaceae	0.347155	0.886962	0.391398	0.375099	1
d__Bacteria;p__Firmicutes;c__Clostridia;o__Oscillospirales;f__Ruminococcaceae	0.207402	0.873658	0.237395	0.382305	1
d__Bacteria;p__Chloroflexi;c__Anaerolineae;o__Caldilineales;f__Caldilineaceae	0.2346	0.849992	0.276002	0.395329	1
d__Bacteria;p__Firmicutes;c__Clostridia;o__Clostridiales;f__Clostridiaceae	0.160961	0.81891	0.196555	0.412838	1
d__Bacteria;p__Bacteroidota;c__Bacteroidia;o__Flavobacteriales;f__Weeksellaceae	-0.198164	-0.763156	0.259664	0.44537	1
d__Bacteria;p__Verrucomicrobiota;c__Verrucomicrobiae;o__Opitutales;f__Opitutaceae	0.236283	0.758033	0.311706	0.448431	1
d__Bacteria;p__Chloroflexi;c__TK10;o__TK10;f__TK10	0.178521	0.7554	0.236326	0.450009	1
d__Bacteria;p__Actinobacteriota;c__Actinobacteria;o__Corynebacteriales;f__Nocardiaceae	-0.147481	-0.751083	0.196358	0.452603	1
d__Bacteria;p__Proteobacteria;c__Alphaproteobacteria;o__Rhizobiales;f__Rhizobiales_Incertae_Sedis	-0.235308	-0.74552	0.315629	0.455957	1
d__Bacteria;p__Patescibacteria;c__Saccharimonadia;o__Saccharimonadales;f__LWQ8	0.350124	0.742058	0.471828	0.458052	1
d__Bacteria;p__Myxococcota;c__Polyangia;o__Haliangiales;f__Haliangiaceae	0.19083	0.717259	0.266055	0.473214	1
d__Bacteria;p__Proteobacteria;c__Gammaproteobacteria;o__Steroidobacterales;f__Steroidobacteraceae	0.336662	0.699976	0.480963	0.483943	1
d__Bacteria;p__Acidobacteriota;c__Acidobacteriae;o__Acidobacteriales;f__Acidobacteriaceae_(Subgroup_1)	0.14133	0.699636	0.202005	0.484155	1
d__Bacteria;p__Firmicutes;c__Clostridia;o__Peptostreptococcales-Tissierellales;f__Peptostreptococcales-Tissierellales	0.14133	0.695432	0.203227	0.486785	1
d__Bacteria;p__Actinobacteriota;c__Thermoleophilia;o__Solirubrobacterales;f__Solirubrobacteraceae	0.236283	0.688348	0.343261	0.491234	1
d__Bacteria;p__Chloroflexi;c__Chloroflexia;o__Thermomicrobiales;f__JG30-KF-CM45	0.14133	0.664319	0.212745	0.506486	1
d__Bacteria;p__Proteobacteria;c__Alphaproteobacteria;o__Rhizobiales;f__Rhizobiaceae	0.470965	0.655993	0.717942	0.511828	1
d__Bacteria;p__Proteobacteria;c__Gammaproteobacteria;o__Diplorickettsiales;f__Diplorickettsiaceae	-0.327211	-0.627152	0.521741	0.53056	1
d__Bacteria;p__Proteobacteria;c__Gammaproteobacteria;o__Xanthomonadales;f__Rhodanobacteraceae	-0.291155	-0.623391	0.467051	0.533027	1
d__Bacteria;p__Acidobacteriota;c__Thermoanaerobaculia;o__Thermoanaerobaculales;f__Thermoanaerobaculaceae	-0.111521	-0.607136	0.183683	0.54376	1
d__Bacteria;p__Proteobacteria;c__Gammaproteobacteria;o__Enterobacterales;f__Yersiniaceae	0.14133	0.59577	0.237223	0.551329	1
d__Bacteria;p__Proteobacteria;c__Alphaproteobacteria;o__Micropepsales;f__Micropepsaceae	0.189842	0.58952	0.322028	0.555513	1
d__Bacteria;p__Proteobacteria;c__Alphaproteobacteria;o__Rhodospirillales;f__uncultured	0.170211	0.580199	0.293367	0.56178	1
d__Bacteria;p__Myxococcota;c__Polyangia;o__Polyangiales;f__BIrii41	0.147956	0.53478	0.276667	0.592802	1
d__Bacteria;p__Proteobacteria;c__Alphaproteobacteria;o__Rhodobacterales;f__Rhodobacteraceae	-0.297819	-0.530655	0.561229	0.595658	1
d__Bacteria;p__Proteobacteria;c__Alphaproteobacteria;o__Rhizobiales;f__A0839	0.093383	0.51485	0.181379	0.606658	1
d__Bacteria;p__Bacteroidota;c__Bacteroidia;o__Cytophagales;f__Cyclobacteriaceae	-0.089719	-0.508613	0.176399	0.611024	1
d__Bacteria;p__Patescibacteria;c__Saccharimonadia;o__Saccharimonadales;f__Saccharimonadaceae	-0.089719	-0.508613	0.176399	0.611024	1
d__Bacteria;p__Myxococcota;c__Polyangia;o__Polyangiales;f__Polyangiaceae	-0.089719	-0.508613	0.176399	0.611024	1
d__Bacteria;p__Proteobacteria;c__Gammaproteobacteria;o__Coxiellales;f__Coxiellaceae	-0.1186	-0.500845	0.2368	0.61648	1
d__Bacteria;p__Actinobacteriota;c__Acidimicrobiia;o__Microtrichales;f__Microtrichaceae	0.093383	0.499089	0.187107	0.617717	1
d__Bacteria;p__Actinobacteriota;c__Actinobacteria;o__Corynebacteriales;f__Corynebacteriaceae	-0.1186	-0.467704	0.253579	0.639996	1
d__Bacteria;p__Actinobacteriota;c__Actinobacteria;o__Micrococcales;f__Cellulomonadaceae	0.319411	0.452925	0.705219	0.650603	1
d__Bacteria;p__Acidobacteriota;c__Vicinamibacteria;o__Vicinamibacterales;f__Vicinamibacteraceae	-0.079904	-0.415794	0.192171	0.67756	1
d__Bacteria;p__Firmicutes;c__Bacilli;o__Bacillales;f__Planococcaceae	-0.111521	-0.410604	0.271602	0.681363	1
d__Bacteria;p__Actinobacteriota;c__Acidimicrobiia;o__IMCC26256;f__IMCC26256	0.100462	0.392831	0.255739	0.694444	1
d__Bacteria;p__Verrucomicrobiota;c__Verrucomicrobiae;o__Chthoniobacterales;f__Xiphinematobacteraceae	0.054687	0.383162	0.142725	0.7016	1
d__Bacteria;p__Proteobacteria;c__Gammaproteobacteria;o__Burkholderiales;f__Oxalobacteraceae	0.322084	0.379469	0.848774	0.704339	1
d__Bacteria;p__Proteobacteria;c__Alphaproteobacteria;o__Rhizobiales;f__D05-2	-0.123508	-0.370067	0.333744	0.711333	1
d__Bacteria;p__Acidobacteriota;c__Vicinamibacteria;o__Vicinamibacterales;f__uncultured	-0.060838	-0.367303	0.165633	0.713393	1
d__Bacteria;p__Firmicutes;c__Clostridia;o__Clostridia;f__Gracilibacteraceae	0.093383	0.350363	0.266533	0.726066	1
d__Bacteria;p__Verrucomicrobiota;c__Verrucomicrobiae;o__Methylacidiphilales;f__Methylacidiphilaceae	-0.060838	-0.350078	0.173783	0.72628	1
d__Bacteria;p__Proteobacteria;c__Alphaproteobacteria;o__uncultured;f__uncultured	-0.08264	-0.305606	0.270412	0.759904	1
d__Bacteria;p__Verrucomicrobiota;c__Verrucomicrobiae;o__Pedosphaerales;f__Pedosphaeraceae	-0.060838	-0.303939	0.200164	0.761174	1
d__Bacteria;p__Proteobacteria;c__Alphaproteobacteria;o__Acetobacterales;f__Acetobacteraceae	0.221051	0.280868	0.787025	0.778811	1
d__Bacteria;p__Proteobacteria;c__Gammaproteobacteria;o__Enterobacterales;f__Pectobacteriaceae	-0.267424	-0.2705	0.98863	0.786776	1
d__Bacteria;p__Proteobacteria;c__Alphaproteobacteria;o__Rhizobiales;f__Ancalomicrobiaceae	-0.108785	-0.268996	0.40441	0.787933	1
d__Bacteria;p__Proteobacteria;c__Alphaproteobacteria;o__Rhizobiales;f__Hyphomicrobiaceae	-0.098969	-0.261332	0.378711	0.793836	1
d__Bacteria;p__Proteobacteria;c__Alphaproteobacteria;o__Caulobacterales;f__Hyphomonadaceae	0.112449	0.258732	0.434616	0.795842	1
d__Bacteria;p__Planctomycetota;c__Planctomycetes;o__Pirellulales;f__Pirellulaceae	0.071581	0.257508	0.277977	0.796787	1
d__Bacteria;p__Proteobacteria;c__Gammaproteobacteria;o__Pseudomonadales;f__Pseudomonadaceae	0.095632	0.252696	0.378448	0.800503	1
d__Bacteria;p__Proteobacteria;c__Alphaproteobacteria;o__Rhizobiales;f__Methyloligellaceae	0.083568	0.246691	0.338756	0.805147	1
d__Bacteria;p__Proteobacteria;c__Alphaproteobacteria;o__Rhizobiales;f__Rhodomicrobiaceae	0.088808	0.222664	0.398841	0.823797	1
d__Bacteria;p__Proteobacteria;c__Gammaproteobacteria;o__Gammaproteobacteria_Incertae_Sedis;f__Unknown_Family	-0.067917	-0.210477	0.32268	0.833295	1
d__Bacteria;p__Bdellovibrionota;c__Oligoflexia;o__Oligoflexales;f__uncultured	-0.051022	-0.176738	0.28869	0.859714	1
d__Bacteria;p__Myxococcota;c__Myxococcia;o__Myxococcales;f__Myxococcaceae	0.041194	0.168979	0.243784	0.865814	1
d__Bacteria;p__Fibrobacterota;c__Fibrobacteria;o__Fibrobacterales;f__Fibrobacteraceae	0.025806	0.160862	0.160422	0.872202	1
d__Bacteria;p__Bacteroidota;c__Bacteroidia;o__Sphingobacteriales;f__env.OPS_17	0.025806	0.156855	0.16452	0.875359	1
d__Bacteria;p__Firmicutes;c__Clostridia;o__Lachnospirales;f__Lachnospiraceae	0.098788	0.136584	0.723275	0.89136	1
d__Bacteria;p__Dependentiae;c__Babeliae;o__Babeliales;f__Vermiphilaceae	-0.043408	-0.094573	0.458994	0.924654	1
d__Bacteria;p__Verrucomicrobiota;c__Chlamydiae;o__Chlamydiales;f__Simkaniaceae	0.00674	0.036953	0.18239	0.970522	1
d__Bacteria;p__Proteobacteria;c__Alphaproteobacteria;o__Ferrovibrionales;f__Ferrovibrionaceae	0.00674	0.036953	0.18239	0.970522	1
d__Bacteria;p__Chloroflexi;c__Chloroflexia;o__Chloroflexales;f__Chloroflexaceae	0.00674	0.035834	0.188087	0.971415	1
d__Bacteria;p__Bacteroidota;c__Bacteroidia;o__Cytophagales;f__Cytophagaceae	0.00674	0.032066	0.210186	0.974419	1
d__Bacteria;p__Chloroflexi;c__Anaerolineae;o__Anaerolineales;f__Anaerolineaceae	0.00674	0.025222	0.267221	0.979878	1
d__Bacteria;p__Proteobacteria;c__Gammaproteobacteria;o__PLTA13;f__PLTA13	0.004004	0.017569	0.227888	0.985983	1
d__Bacteria;p__Verrucomicrobiota;c__Chlamydiae;o__Chlamydiales;f__cvE6	-0.002087	-0.005085	0.410477	0.995943	1

## Sheet: Williams Hybrid
id	Log-Fold Change (LFC)	W-Scores: Log-Fold Change divided by the Standard Error	Standard Error	p-Values	q-Values: FDR Corrected p-Values
d__Bacteria;p__Proteobacteria;c__Alphaproteobacteria;o__Rhizobiales;f__Devosiaceae	2.97231	4.79405	0.62	1.63449e-06	0.000255
d__Bacteria;p__Proteobacteria;c__Gammaproteobacteria;o__Burkholderiales;f__Comamonadaceae	1.81946	4.42636	0.411052	9.5838e-06	0.001485
d__Bacteria;p__Proteobacteria;c__Gammaproteobacteria;o__Burkholderiales;f__Oxalobacteraceae	2.5388	4.22435	0.600991	2.39628e-05	0.00369
d__Bacteria;p__Verrucomicrobiota;c__Verrucomicrobiae;o__Verrucomicrobiales;f__Rubritaleaceae	0.860133	4.04117	0.212843	5.31859e-05	0.008084
d__Bacteria;p__Proteobacteria;c__Alphaproteobacteria;o__Zavarziniales;f__Zavarziniaceae	0.878377	3.83371	0.229119	0.000126224	0.01906
d__Bacteria;p__Proteobacteria;c__Gammaproteobacteria;o__Aeromonadales;__	-2.46249	-3.57356	0.689087	0.000352165	0.052473
d__Bacteria;p__Proteobacteria;c__Alphaproteobacteria;__;__	1.08129	3.57171	0.302738	0.000354657	0.052489
d__Bacteria;p__Firmicutes;c__Bacilli;o__Paenibacillales;f__Paenibacillaceae	1.69514	3.38884	0.500213	0.000701881	0.103177
d__Bacteria;p__Bacteroidota;c__Bacteroidia;o__Sphingobacteriales;f__Sphingobacteriaceae	1.49985	3.18636	0.470709	0.00144074	0.210348
d__Bacteria;p__Bacteroidota;c__Bacteroidia;o__Flavobacteriales;f__Flavobacteriaceae	0.675644	3.13031	0.215839	0.00174619	0.253198
d__Bacteria;__;__;__;__	1.0745	3.08737	0.348031	0.00201934	0.290785
d__Bacteria;p__Firmicutes;c__Bacilli;o__Bacillales;f__Bacillaceae	-0.917929	-2.8265	0.324758	0.00470597	0.672954
d__Bacteria;p__Proteobacteria;c__Gammaproteobacteria;o__Salinisphaerales;f__Solimonadaceae	-0.836745	-2.57548	0.324888	0.01001	1
d__Bacteria;p__Bdellovibrionota;c__Bdellovibrionia;o__Bdellovibrionales;f__Bdellovibrionaceae	0.824172	2.56761	0.320989	0.0102403	1
d__Bacteria;p__Deinococcota;c__Deinococci;o__Deinococcales;f__Deinococcaceae	-1.00196	-2.56481	0.390657	0.0103231	1
d__Bacteria;p__Proteobacteria;c__Gammaproteobacteria;o__Burkholderiales;f__Methylophilaceae	1.29638	2.51338	0.515791	0.0119579	1
d__Bacteria;p__Proteobacteria;c__Gammaproteobacteria;o__Burkholderiales;f__Rhodocyclaceae	1.33591	2.47074	0.540693	0.0134834	1
d__Bacteria;p__Patescibacteria;c__Saccharimonadia;o__Saccharimonadales;f__Saccharimonadales	0.51708	2.37041	0.21814	0.0177684	1
d__Bacteria;p__Proteobacteria;c__Alphaproteobacteria;o__Rhodobacterales;f__Rhodobacteraceae	1.7939	2.3598	0.760192	0.0182851	1
d__Bacteria;p__Actinobacteriota;c__Actinobacteria;o__Micrococcales;f__Microbacteriaceae	1.2348	2.35709	0.523865	0.0184189	1
d__Bacteria;p__Proteobacteria;c__Alphaproteobacteria;o__Azospirillales;f__Azospirillaceae	0.864519	2.33863	0.369669	0.0193546	1
d__Bacteria;p__Bacteroidota;c__Bacteroidia;o__Cytophagales;f__Cyclobacteriaceae	0.71826	2.28801	0.313923	0.0221367	1
d__Bacteria;p__Proteobacteria;c__Gammaproteobacteria;o__Enterobacterales;f__Enterobacteriaceae	-1.58014	-2.28791	0.690647	0.0221425	1
d__Bacteria;p__Proteobacteria;c__Gammaproteobacteria;o__Pseudomonadales;f__Pseudomonadaceae	-1.43892	-2.22096	0.647884	0.0263539	1
d__Bacteria;p__Bacteroidota;c__Bacteroidia;o__Cytophagales;f__Spirosomaceae	1.08704	2.17921	0.498825	0.0293163	1
d__Bacteria;p__Dependentiae;c__Babeliae;o__Babeliales;__	-0.615939	-2.16477	0.284529	0.0304054	1
d__Bacteria;p__Proteobacteria;c__Alphaproteobacteria;o__Rhizobiales;f__Rhizobiaceae	1.12268	2.14585	0.523188	0.0318852	1
d__Bacteria;p__Proteobacteria;c__Alphaproteobacteria;o__Rhizobiales;f__D05-2	1.01519	2.10807	0.481572	0.0350249	1
d__Bacteria;p__Acidobacteriota;c__Acidobacteriae;o__Subgroup_2;f__Subgroup_2	-0.702583	-2.02001	0.347812	0.0433826	1
d__Bacteria;p__Proteobacteria;c__Gammaproteobacteria;o__Enterobacterales;f__Erwiniaceae	-1.5883	-1.94932	0.814793	0.0512568	1
d__Bacteria;p__Proteobacteria;c__Gammaproteobacteria;o__Cellvibrionales;f__Cellvibrionaceae	0.577412	1.93031	0.29913	0.0535689	1
d__Bacteria;p__Planctomycetota;c__Planctomycetes;o__uncultured;f__uncultured	-0.378799	-1.91375	0.197936	0.055652	1
d__Bacteria;p__Verrucomicrobiota;c__Verrucomicrobiae;o__Chthoniobacterales;f__Terrimicrobiaceae	0.875252	1.8982	0.461097	0.0576703	1
d__Bacteria;p__Firmicutes;c__Clostridia;o__Lachnospirales;f__Lachnospiraceae	1.21753	1.8826	0.646728	0.0597544	1
d__Bacteria;p__Desulfobacterota;c__uncultured;o__uncultured;f__uncultured	-0.328116	-1.83126	0.179175	0.0670616	1
d__Bacteria;p__Proteobacteria;c__Alphaproteobacteria;o__Rhodospirillales;f__uncultured	0.321003	1.78433	0.179902	0.0743703	1
d__Bacteria;p__Verrucomicrobiota;c__Verrucomicrobiae;o__Verrucomicrobiales;f__Verrucomicrobiaceae	0.642261	1.7797	0.360881	0.0751244	1
d__Bacteria;p__Dependentiae;c__Babeliae;o__Babeliales;f__Vermiphilaceae	-0.442653	-1.72555	0.256528	0.0844275	1
d__Bacteria;p__Proteobacteria;c__Gammaproteobacteria;o__Aeromonadales;f__Aeromonadaceae	-1.53349	-1.72498	0.888988	0.0845307	1
d__Bacteria;p__Bdellovibrionota;c__Oligoflexia;o__0319-6G20;f__0319-6G20	-0.713227	-1.69728	0.420217	0.0896434	1
d__Bacteria;p__Verrucomicrobiota;c__Chlamydiae;o__Chlamydiales;f__Parachlamydiaceae	-0.560153	-1.67816	0.333791	0.0933167	1
d__Bacteria;p__Firmicutes;c__Negativicutes;o__Veillonellales-Selenomonadales;f__Sporomusaceae	0.723363	1.62507	0.445128	0.104148	1
d__Bacteria;p__Actinobacteriota;c__Acidimicrobiia;o__Microtrichales;f__Microtrichaceae	0.334173	1.5778	0.211797	0.114612	1
d__Bacteria;p__Proteobacteria;c__Alphaproteobacteria;o__Rhizobiales;f__A0839	0.29311	1.56337	0.187486	0.117965	1
d__Bacteria;p__Proteobacteria;c__Alphaproteobacteria;o__Rhizobiales;f__Beijerinckiaceae	0.727749	1.55469	0.4681	0.12002	1
d__Bacteria;p__Myxococcota;c__Polyangia;o__Polyangiales;f__BIrii41	0.547721	1.51921	0.360529	0.128709	1
d__Bacteria;p__Verrucomicrobiota;c__Verrucomicrobiae;o__Chthoniobacterales;f__Chthoniobacteraceae	0.206467	1.50912	0.136813	0.131269	1
d__Bacteria;p__Actinobacteriota;c__Acidimicrobiia;o__IMCC26256;f__IMCC26256	-0.292156	-1.45535	0.200745	0.145571	1
d__Bacteria;p__Chloroflexi;c__Chloroflexia;o__Chloroflexales;f__Chloroflexaceae	-0.241473	-1.4422	0.167434	0.149246	1
d__Bacteria;p__Actinobacteriota;c__Actinobacteria;o__Pseudonocardiales;f__Pseudonocardiaceae	0.46168	1.42169	0.324739	0.155115	1
d__Bacteria;p__Proteobacteria;c__Alphaproteobacteria;o__Rhizobiales;__	0.50391	1.38496	0.363846	0.166066	1
d__Bacteria;p__Actinobacteriota;c__Actinobacteria;o__Streptomycetales;f__Streptomycetaceae	0.56509	1.38118	0.409134	0.167222	1
d__Bacteria;p__Verrucomicrobiota;c__Verrucomicrobiae;o__Methylacidiphilales;f__Methylacidiphilaceae	-0.241473	-1.37591	0.1755	0.168848	1
d__Bacteria;p__Proteobacteria;c__Gammaproteobacteria;o__Enterobacterales;f__Pectobacteriaceae	1.18878	1.36202	0.872803	0.173191	1
d__Bacteria;p__Fibrobacterota;c__Fibrobacteria;o__Fibrobacterales;f__Fibrobacteraceae	0.343794	1.35842	0.253084	0.174331	1
d__Bacteria;p__Verrucomicrobiota;c__Chlamydiae;o__Chlamydiales;__	-0.241473	-1.34492	0.179544	0.17865	1
d__Bacteria;p__Proteobacteria;c__Gammaproteobacteria;o__Pseudomonadales;f__Moraxellaceae	-1.13195	-1.33371	0.84872	0.182299	1
d__Bacteria;p__Bacteroidota;c__Bacteroidia;o__Sphingobacteriales;f__env.OPS_17	0.365031	1.33076	0.274303	0.183268	1
d__Bacteria;p__Firmicutes;c__Bacilli;o__Lactobacillales;f__Streptococcaceae	-0.205513	-1.28637	0.159761	0.198313	1
d__Bacteria;p__Proteobacteria;c__Gammaproteobacteria;o__Burkholderiales;f__Nitrosomonadaceae	-0.205513	-1.28637	0.159761	0.198313	1
d__Bacteria;p__Proteobacteria;c__Gammaproteobacteria;o__Xanthomonadales;f__Xanthomonadaceae	0.847983	1.27929	0.662855	0.200795	1
d__Bacteria;p__Planctomycetota;c__Planctomycetes;o__Gemmatales;f__Gemmataceae	-0.314946	-1.26937	0.248112	0.20431	1
d__Bacteria;p__Proteobacteria;c__Alphaproteobacteria;o__Rhizobiales;f__Methyloligellaceae	-0.241473	-1.26639	0.190678	0.205372	1
d__Bacteria;p__Bacteroidota;c__Bacteroidia;o__Cytophagales;f__Microscillaceae	0.667577	1.22898	0.543195	0.219078	1
d__Bacteria;p__Proteobacteria;c__Alphaproteobacteria;o__Rhodospirillales;f__Magnetospirillaceae	-0.406692	-1.20037	0.338806	0.229996	1
d__Bacteria;p__Verrucomicrobiota;c__Verrucomicrobiae;o__Pedosphaerales;f__Pedosphaeraceae	-0.241473	-1.19745	0.201656	0.231132	1
d__Bacteria;p__Actinobacteriota;c__Thermoleophilia;o__Solirubrobacterales;f__67-14	-0.347385	-1.19482	0.290743	0.232158	1
d__Bacteria;p__Proteobacteria;c__Alphaproteobacteria;o__Caulobacterales;f__Caulobacteraceae	-0.846785	-1.15484	0.733249	0.248156	1
d__Bacteria;p__Spirochaetota;c__Spirochaetia;o__Spirochaetales;f__Spirochaetaceae	0.407647	1.14264	0.35676	0.253189	1
d__Bacteria;p__Proteobacteria;c__Alphaproteobacteria;o__Rhizobiales;f__Pleomorphomonadaceae	1.05339	1.13721	0.926296	0.255452	1
d__Bacteria;p__Proteobacteria;c__Alphaproteobacteria;o__Acetobacterales;f__Acetobacteraceae	0.754989	1.0928	0.690874	0.274481	1
d__Bacteria;p__Proteobacteria;c__Alphaproteobacteria;o__Rhizobiales;f__Kaistiaceae	0.353442	1.08687	0.325194	0.277095	1
d__Bacteria;p__Bdellovibrionota;c__Oligoflexia;o__Oligoflexales;f__uncultured	-0.277433	-1.07606	0.257824	0.281902	1
d__Bacteria;p__Actinobacteriota;c__Actinobacteria;o__Propionibacteriales;f__Propionibacteriaceae	-0.571912	-1.04868	0.545363	0.294325	1
d__Bacteria;p__Proteobacteria;c__Alphaproteobacteria;o__Reyranellales;f__Reyranellaceae	0.339076	1.04122	0.325654	0.297775	1
d__Bacteria;p__Myxococcota;c__Polyangia;o__Polyangiales;__	0.191744	1.02944	0.186261	0.303274	1
d__Bacteria;p__Proteobacteria;c__Alphaproteobacteria;o__Holosporales;f__Holosporaceae	-0.205513	-1.02781	0.199952	0.304039	1
d__Bacteria;p__Proteobacteria;c__Gammaproteobacteria;__;__	0.373655	1.02681	0.363898	0.304509	1
d__Bacteria;p__Verrucomicrobiota;c__Verrucomicrobiae;o__Chthoniobacterales;f__Xiphinematobacteraceae	0.289589	1.01794	0.284487	0.308709	1
d__Bacteria;p__Bacteroidota;c__Bacteroidia;o__Flavobacteriales;f__Weeksellaceae	0.321003	0.970639	0.330714	0.331728	1
d__Bacteria;p__Chloroflexi;c__Chloroflexia;o__Thermomicrobiales;f__JG30-KF-CM45	-0.154829	-0.930844	0.166332	0.351934	1
d__Bacteria;p__Planctomycetota;c__Planctomycetes;o__Pirellulales;f__Pirellulaceae	0.191744	0.912717	0.210081	0.361391	1
d__Bacteria;p__Firmicutes;c__Clostridia;o__Oscillospirales;f__Ruminococcaceae	0.312379	0.846126	0.369188	0.397483	1
d__Bacteria;p__Proteobacteria;c__Gammaproteobacteria;o__Legionellales;f__Legionellaceae	0.485604	0.831472	0.584029	0.405707	1
d__Bacteria;p__Bacteroidota;c__Bacteroidia;o__Sphingobacteriales;f__NS11-12_marine_group	0.229642	0.82103	0.279701	0.411629	1
d__Bacteria;p__Proteobacteria;c__Gammaproteobacteria;o__Steroidobacterales;f__Steroidobacteraceae	0.433964	0.818456	0.530223	0.413097	1
d__Bacteria;p__Patescibacteria;c__Saccharimonadia;o__Saccharimonadales;f__LWQ8	0.1984	0.781548	0.253855	0.43448	1
d__Bacteria;p__Dependentiae;c__Babeliae;o__Babeliales;f__Babeliales	-0.118869	-0.764343	0.155518	0.444663	1
d__Bacteria;p__Bacteroidota;c__Bacteroidia;o__Chitinophagales;f__Chitinophagaceae	-0.488071	-0.735506	0.663586	0.462031	1
d__Bacteria;p__Actinobacteriota;c__Actinobacteria;o__Corynebacteriales;f__Mycobacteriaceae	0.432731	0.706081	0.612863	0.480138	1
d__Bacteria;p__Chloroflexi;c__Anaerolineae;o__SBR1031;f__SBR1031	0.155784	0.698993	0.222869	0.484557	1
d__Bacteria;p__Verrucomicrobiota;c__Chlamydiae;o__Chlamydiales;f__cvE6	0.252433	0.679113	0.371709	0.497066	1
d__Bacteria;p__Bacteroidota;c__Bacteroidia;o__Bacteroidales;f__Dysgonomonadaceae	0.278388	0.67399	0.413044	0.500318	1
d__Bacteria;p__Actinobacteriota;c__Actinobacteria;o__Corynebacteriales;f__Nocardiaceae	-0.154829	-0.671653	0.23052	0.501805	1
d__Bacteria;p__Actinobacteriota;c__Actinobacteria;o__Micrococcales;f__Cellulomonadaceae	0.597454	0.667201	0.895463	0.504644	1
d__Bacteria;p__Bacteroidota;c__SJA-28;o__SJA-28;f__SJA-28	0.216472	0.66224	0.326879	0.507817	1
d__Bacteria;p__Firmicutes;c__Bacilli;o__Staphylococcales;f__Staphylococcaceae	-0.34003	-0.661919	0.513703	0.508023	1
d__Bacteria;p__Acidobacteriota;c__Thermoanaerobaculia;o__Thermoanaerobaculales;f__Thermoanaerobaculaceae	0.165789	0.639984	0.259052	0.522183	1
d__Bacteria;p__Proteobacteria;c__Alphaproteobacteria;o__Micropepsales;f__Micropepsaceae	-0.104146	-0.614677	0.169432	0.538768	1
d__Bacteria;p__Bacteroidota;c__Bacteroidia;o__Flavobacteriales;f__Crocinitomicaceae	0.183677	0.611944	0.300153	0.540575	1
d__Bacteria;p__Chloroflexi;c__Chloroflexia;o__Chloroflexales;f__Roseiflexaceae	0.069141	0.607236	0.113861	0.543694	1
d__Bacteria;p__Proteobacteria;c__Alphaproteobacteria;o__Micavibrionales;f__uncultured	0.069141	0.607236	0.113861	0.543694	1
d__Bacteria;p__Actinobacteriota;c__Actinobacteria;o__Micromonosporales;f__Micromonosporaceae	0.236268	0.599097	0.394374	0.549108	1
d__Bacteria;p__Proteobacteria;c__Alphaproteobacteria;o__uncultured;f__uncultured	-0.118869	-0.592991	0.200457	0.553187	1
d__Bacteria;p__Actinobacteriota;c__Acidimicrobiia;o__Microtrichales;f__Ilumatobacteraceae	0.097034	0.587868	0.16506	0.556621	1
d__Bacteria;p__Firmicutes;c__Clostridia;o__Peptostreptococcales-Tissierellales;f__Peptostreptococcales-Tissierellales	0.155784	0.569781	0.27341	0.568826	1
d__Bacteria;p__Verrucomicrobiota;c__Chlamydiae;o__Chlamydiales;f__Simkaniaceae	0.132994	0.567876	0.234195	0.570119	1
d__Bacteria;p__Myxococcota;c__Polyangia;o__Blfdi19;f__Blfdi19	0.105101	0.563153	0.186629	0.57333	1
d__Bacteria;p__Proteobacteria;c__Gammaproteobacteria;o__Enterobacterales;f__Yersiniaceae	0.119824	0.552557	0.216853	0.580567	1
d__Bacteria;p__Bdellovibrionota;c__Bdellovibrionia;o__Bacteriovoracales;f__Bacteriovoracaceae	0.261696	0.551414	0.474591	0.58135	1
d__Bacteria;p__Myxococcota;c__Polyangia;o__Polyangiales;f__Polyangiaceae	0.069141	0.548808	0.125983	0.583137	1
d__Bacteria;p__Proteobacteria;c__Alphaproteobacteria;o__Sphingomonadales;f__Sphingomonadaceae	0.298283	0.540497	0.551869	0.588855	1
d__Bacteria;p__Verrucomicrobiota;c__Verrucomicrobiae;o__Opitutales;f__Opitutaceae	0.132994	0.530412	0.250737	0.595827	1
d__Bacteria;p__Actinobacteriota;c__Thermoleophilia;o__Solirubrobacterales;f__Solirubrobacteraceae	-0.104146	-0.51943	0.200501	0.603461	1
d__Bacteria;p__Actinobacteriota;c__Acidimicrobiia;o__Microtrichales;f__Iamiaceae	-0.068186	-0.496625	0.137299	0.619453	1
d__Bacteria;p__Chloroflexi;c__TK10;o__TK10;f__TK10	-0.068186	-0.496625	0.137299	0.619453	1
d__Bacteria;p__Acidobacteriota;c__Acidobacteriae;o__Acidobacteriales;f__Acidobacteriaceae_(Subgroup_1)	-0.068186	-0.496625	0.137299	0.619453	1
d__Bacteria;p__Myxococcota;c__Polyangia;o__Haliangiales;f__Haliangiaceae	0.144908	0.494135	0.293255	0.621211	1
d__Bacteria;p__Actinobacteriota;c__Acidimicrobiia;o__Microtrichales;f__uncultured	0.069141	0.491923	0.140552	0.622774	1
d__Bacteria;p__Proteobacteria;c__Gammaproteobacteria;o__Enterobacterales;__	0.374325	0.485553	0.770925	0.627284	1
d__Bacteria;p__Proteobacteria;c__Alphaproteobacteria;o__Rhizobiales;f__Hyphomicrobiaceae	0.187523	0.483964	0.387474	0.628411	1
d__Bacteria;p__Proteobacteria;c__Alphaproteobacteria;o__Rhizobiales;f__Xanthobacteraceae	0.259718	0.460667	0.563786	0.645038	1
d__Bacteria;p__Proteobacteria;c__Gammaproteobacteria;o__Burkholderiales;__	0.069141	0.458786	0.150703	0.646388	1
d__Bacteria;p__Proteobacteria;c__Alphaproteobacteria;o__Ferrovibrionales;f__Ferrovibrionaceae	-0.068186	-0.444415	0.153429	0.656743	1
d__Bacteria;p__Patescibacteria;c__Saccharimonadia;o__Saccharimonadales;__	-0.068186	-0.441788	0.154341	0.658643	1
d__Bacteria;p__Planctomycetota;c__Planctomycetes;o__Isosphaerales;f__Isosphaeraceae	-0.068186	-0.441788	0.154341	0.658643	1
d__Bacteria;p__Chloroflexi;c__Anaerolineae;o__Caldilineales;f__Caldilineaceae	-0.068186	-0.441788	0.154341	0.658643	1
d__Bacteria;p__Actinobacteriota;c__Actinobacteria;o__Micrococcales;__	-0.068186	-0.441788	0.154341	0.658643	1
d__Bacteria;p__Bacteroidota;c__Bacteroidia;o__Cytophagales;f__Cytophagaceae	0.088409	0.415829	0.21261	0.677535	1
d__Bacteria;p__Actinobacteriota;c__Actinobacteria;o__Propionibacteriales;f__Nocardioidaceae	0.069141	0.412027	0.167806	0.680319	1
d__Bacteria;p__Patescibacteria;c__Parcubacteria;o__Candidatus_Kaiserbacteria;f__Candidatus_Kaiserbacteria	0.069141	0.401027	0.172409	0.6884	1
d__Bacteria;p__Chloroflexi;c__Anaerolineae;o__SBR1031;f__A4b	-0.104146	-0.386079	0.269754	0.699438	1
d__Bacteria;p__Proteobacteria;c__Alphaproteobacteria;o__Rhizobiales;f__Rhizobiales_Incertae_Sedis	0.167698	0.373144	0.449418	0.709041	1
d__Bacteria;p__Acidobacteriota;c__Vicinamibacteria;o__Vicinamibacterales;f__uncultured	-0.068186	-0.371648	0.183469	0.710155	1
d__Bacteria;p__Proteobacteria;c__Gammaproteobacteria;o__Coxiellales;f__Coxiellaceae	-0.115023	-0.348251	0.330287	0.727652	1
d__Bacteria;p__Proteobacteria;c__Alphaproteobacteria;o__Caulobacterales;f__Hyphomonadaceae	0.097034	0.295301	0.328591	0.767764	1
d__Bacteria;p__Proteobacteria;c__Gammaproteobacteria;o__Burkholderiales;f__Burkholderiaceae	0.12437	0.287426	0.432702	0.773786	1
d__Bacteria;p__Proteobacteria;c__Alphaproteobacteria;o__Rhizobiales;f__Rhodomicrobiaceae	0.1112	0.257545	0.431768	0.796758	1
d__Bacteria;p__Proteobacteria;c__Gammaproteobacteria;o__Diplorickettsiales;f__Diplorickettsiaceae	-0.133592	-0.250005	0.534356	0.802583	1
d__Bacteria;p__Proteobacteria;c__Gammaproteobacteria;o__Xanthomonadales;f__Rhodanobacteraceae	-0.130668	-0.247203	0.528585	0.804751	1
d__Bacteria;p__Myxococcota;c__Myxococcia;o__Myxococcales;f__Myxococcaceae	0.04635	0.238138	0.194636	0.811774	1
d__Bacteria;p__Proteobacteria;c__Gammaproteobacteria;o__Gammaproteobacteria_Incertae_Sedis;f__Unknown_Family	-0.087382	-0.236929	0.368813	0.812712	1
d__Bacteria;p__Firmicutes;c__Clostridia;o__Clostridiales;f__Clostridiaceae	-0.076253	-0.192426	0.396274	0.847409	1
d__Bacteria;p__Firmicutes;c__Clostridia;o__Clostridia;f__Gracilibacteraceae	0.018457	0.161086	0.114581	0.872026	1
d__Bacteria;p__Acidobacteriota;c__Vicinamibacteria;o__Vicinamibacterales;f__Vicinamibacteraceae	0.018457	0.151672	0.121693	0.879445	1
d__Bacteria;p__Chloroflexi;c__Anaerolineae;o__Anaerolineales;f__Anaerolineaceae	0.018457	0.099382	0.185721	0.920835	1
d__Bacteria;p__Proteobacteria;c__Gammaproteobacteria;o__PLTA13;f__PLTA13	0.018457	0.092828	0.198835	0.92604	1
d__Bacteria;p__Proteobacteria;c__Alphaproteobacteria;o__Paracaedibacterales;f__Paracaedibacteraceae	-0.017503	-0.088342	0.198126	0.929605	1
d__Bacteria;p__Proteobacteria;c__Alphaproteobacteria;o__Dongiales;f__Dongiaceae	-0.017503	-0.085554	0.204583	0.931821	1
d__Bacteria;p__Patescibacteria;c__Saccharimonadia;o__Saccharimonadales;f__Saccharimonadaceae	-0.017503	-0.079319	0.220664	0.936779	1
d__Bacteria;p__Firmicutes;c__Clostridia;o__Oscillospirales;f__Oscillospiraceae	0.018457	0.058799	0.313908	0.953112	1
d__Bacteria;p__Actinobacteriota;c__Actinobacteria;o__Corynebacteriales;f__Corynebacteriaceae	0.01039	0.034869	0.297979	0.972185	1
d__Bacteria;p__Firmicutes;c__Bacilli;o__Bacillales;f__Planococcaceae	0.007581	0.019432	0.39013	0.984496	1
d__Bacteria;p__Proteobacteria;c__Alphaproteobacteria;o__Rhizobiales;f__Ancalomicrobiaceae	0.007225	0.017562	0.411412	0.985988	1
